# Supplementary material for: Foraging Signals Promote Swarming in Starving Pseudomonas aeruginosa
Source: mBio. 2021 Oct 5;12(5):e02033-21. doi: 10.1128/mBio.02033-21 (PMC8546858; doi:10.1128/mBio.02033-21)
Supplement: TABLE S1 [file mbio.02033-21-st001.xlsx]

## Sheet: Table S1A
Table S1A
Genes upregulated in P. aeruginosa PA14 on swarm agar at 12 hours compared to PA14 on swarm agar at 3 hours
			Upregulated genes
			Fold change > 1.5, P val < 0.05
Locus	PAO1 Ortholog	gene_name	Gene description	FC	p value
PA14_01340	PA0110		hypothetical protein	1.59649	0.00716005
PA14_01350	PA0111		hypothetical protein	3.16282	0.000495925
PA14_02220	PA0176		chemotaxis transducer	1.72958	0.00395661
PA14_02230	PA0177	cheW	purine-binding chemotaxis protein	1.72568	0.00537939
PA14_05840	PA0447	gcdH	glutaryl-CoA dehydrogenase	1.57388	0.00375908
PA14_06670	PA0511	nirJ	heme d1 biosynthesis protein NirJ	1.68143	0.00130472
PA14_06720	PA0516	nirF	heme d1 biosynthesis protein NirF	1.71135	0.0290683
PA14_06770	PA0520	nirQ	regulatory protein NirQ	2.00477	0.00779941
PA14_06830	PA0524	norB	nitric-oxide reductase subunit B	3.6834	0.00552695
PA14_06840	PA0525	norD	dinitrification protein NorD	3.34154	0.00317415
PA14_06860	PA0526		hypothetical protein	2.87938	0.00368718
PA14_09520	PA4207	mexI	RND efflux transporter	2.0814	0.000841519
PA14_09530	PA4206	mexH	RND efflux membrane fusion protein	1.84217	0.00152424
PA14_10380	PA4139		hypothetical protein	1.68372	0.0158261
PA14_11020	PA4089	fabG	3-ketoacyl-ACP reductase	2.73619	0.00579843
PA14_13300	PA3912		hypothetical protein	1.76548	0.0109819
PA14_13320	PA3911		hypothetical protein	2.81525	0.000285577
PA14_16250	PA3724	lasB	elastase LasB	2.92543	0.00145481
PA14_19530	PA3446	ssuE	NAD(P)H-dependent FMN reductase	2.42635	0.0318118
PA14_19900	PA3417	pdhA	pyruvate dehydrogenase E1 component subunit alpha	2.27664	0.00561668
PA14_19910	PA3416	pdhB	pyruvate dehydrogenase E1 component, beta chain	2.36281	0.00149439
PA14_19920	PA3415		branched-chain alpha-keto acid dehydrogenase subunit E2	1.69751	0.00985371
PA14_20450	PA3372	phnP	carbon-phosphorus lyase complex accessory protein	1.92915	0.0232699
PA14_20460	PA3371		hypothetical protein	2.68161	0.00365507
PA14_20470	PA3370		hypothetical protein	2.65768	0.00797925
PA14_20480	PA3369		hypothetical protein	2.26867	0.00136111
PA14_21175	PA3313		hypothetical protein	2.75466	0.00971167
PA14_21220	PA3309		hypothetical protein	3.06411	0.000155218
PA14_21260	Not available		hypothetical protein	1.73398	0.0358199
PA14_22340	PA3235	yjcH	hypothetical protein	2.49192	0.0156636
PA14_22350	PA3234	yjcG	acetate permease	2.61346	0.00952075
PA14_22380	PA3232		DNA polymerase III subunit epsilon	2.45147	0.0050532
PA14_23680	PA3126	ibpA	heat-shock protein IbpA	2.74639	0.00147538
PA14_24650	PA3049	rmf	ribosome modulation factor	2.68319	0.00290314
PA14_24790	PA3038	opdQ	outer membrane porin	2.73842	0.00600788
PA14_26130	PA2932	morB	morphinone reductase	1.51844	0.000687003
PA14_26140	PA2931		transcriptional regulator	1.91133	8.06514e-05
PA14_28600	PA2747		hypothetical protein	2.34802	0.00101716
PA14_29660	PA2662		hypothetical protein	1.5365	0.011008
PA14_31290	PA2570	pa1L	PA-I galactophilic lectin	1.71461	0.00385992
PA14_34080	PA2364		Lip3	1.67734	0.00160891
PA14_34820	PA2304		regulatory protein	1.84059	0.00906664
PA14_34830	PA2303		regulatory protein	1.53057	0.00803867
PA14_34840	PA2302		non-ribosomal peptide synthetase	1.54234	0.00107126
PA14_34870	PA2300	chiC	chitinase	2.07658	0.00628893
PA14_36310	PA2195	hcnC	hydrogen cyanide synthase HcnC	1.67492	0.000124305
PA14_36560	PA2166		hypothetical protein	3.59946	0.00861609
PA14_36910	PA2138		ATP-dependent DNA ligase	1.71266	0.00210193
PA14_36920	PA2137		hypothetical protein	2.02778	0.00739358
PA14_38220	PA2033		hypothetical protein	1.96471	0.0033653
PA14_38770	PA1990		peptidase	2.68986	2.87956e-05
PA14_38780	PA1989	pqqE	pyrroloquinoline quinone biosynthesis protein PqqE	2.28274	0.000205969
PA14_38790	PA1988	pqqD	pyrroloquinoline quinone biosynthesis protein PqqD	1.60932	0.00167997
PA14_38800	PA1987	pqqC	pyrroloquinoline quinone biosynthesis protein PqqC	2.227	0.000357805
PA14_38820	PA1986	pqqB	pyrroloquinoline quinone biosynthesis protein PqqB	1.86403	0.00857894
PA14_38825	PA1985	pqqA	coenzyme PQQ synthesis protein PqqA	2.0299	0.00739935
PA14_38840	PA1984	exaC	NAD+ dependent acetaldehyde dehydrogenase	2.47947	0.0013169
PA14_38850	PA1983	exaB	cytochrome c550	6.04012	3.80667e-05
PA14_38860	PA1982	exaA	quinoprotein alcohol dehydrogenase	5.48727	0.00381667
PA14_38880	PA1981		hypothetical protein	5.84807	0.00135073
PA14_38900	PA1980	exaE	two-component response regulator	5.84162	7.0485e-09
PA14_38910	PA1979	exaD	sensor kinase	4.90868	0.00719331
PA14_38920	Not available		hypothetical protein	3.47419	0.00206359
PA14_38930	PA1978	glpR	transcriptional regulator	2.42572	0.00633045
PA14_38950	PA1977		hypothetical protein	4.61516	0.00103517
PA14_38970	PA1976		two-component sensor	6.70089	0.00369078
PA14_38990	PA1975		hypothetical protein	5.06937	0.0028469
PA14_39780	PA1914	hvn	hypothetical protein	1.68258	0.0228466
PA14_39880	PA1905	phzG2	pyridoxamine 5'-phosphate oxidase	1.59449	0.00179884
PA14_40030	PA1894		hypothetical protein	1.62927	0.0118659
PA14_40290	PA1871	lasA	LasA protease	1.79322	0.0144317
PA14_41960	PA1747		hypothetical protein	1.99554	0.0013425
PA14_41970	PA1746		hypothetical protein	3.54064	0.00216412
PA14_46160	PA1414		hypothetical protein	2.00943	0.00112191
PA14_48060	PA1249	aprA	alkaline metalloproteinase	2.15211	0.000478761
PA14_50880	PA1041		hypothetical protein	1.53267	0.0105882
PA14_52800	PA0887	acsA	acetyl-CoA synthetase	1.52626	0.00249525
PA14_54210	PA0779	lon	ATP-dependent protease	1.51185	0.018632
PA14_55750	PA4290		chemotaxis transducer	2.26718	0.00857701
PA14_55840	PA4298		hypothetical protein	1.92214	0.0151544
PA14_55850	PA4299		pilus assembly protein	1.76587	0.0136551
PA14_55880	PA4301		hypothetical protein	1.86332	0.020407
PA14_55940	PA4306		hypothetical protein	1.81825	0.0311798
PA14_56570	PA4351		acyltransferase	2.69318	0.0100972
PA14_56590	PA4352		hypothetical protein	2.42871	0.00027034
PA14_60560	PA4577		hypothetical protein	1.66923	0.000409121
PA14_60960	PA4607		hypothetical protein	2.47206	0.00242757
PA14_62680	PA4738		hypothetical protein	2.56247	0.00171304
PA14_62690	PA4739		hypothetical protein	2.7663	0.00174073
PA14_68260	PA5167		c4-dicarboxylate-binding protein	1.63869	0.00408392
PA14_68290	PA5169		C4-dicarboxylate transporter	1.66589	0.00250095
PA14_70670	PA5353	glcF	glycolate oxidase iron-sulfur subunit	1.87134	0.024733
PA14_71630	PA5427	adhA	alcohol dehydrogenase	2.51193	8.84638e-05
PA14_72260	PA5475		hypothetical protein	1.86731	0.00478184
PA14_72350	PA5480		hypothetical protein	1.66527	0.000822376
PA14_72360	PA5481		hypothetical protein	1.75382	0.000686158
PA14_72370	PA5482		hypothetical protein	1.6103	0.00119257
Down-regulated genes
			Fold change > 1.5, P val < 0.05
Locus	PAO1 Ortholog	gene_name	Gene description	FC	p value
PA14_00060	PA0005		acyltransferase	-1.82682	9.1153e-06
PA14_00140	PA0013		hypothetical protein	-1.69875	1.44148e-05
PA14_00230	PA0021	smf	Rossmann fold nucleotide-binding protein	-1.649	0.0278087
PA14_00400	PA0032		LysR family transcriptional regulator	-1.68398	0.00105141
PA14_00490	PA0040		hemolysin activation/secretion protein	-2.32765	0.00100447
PA14_00510	PA0041		hemagglutinin	-2.35692	0.00138761
PA14_00520	Not available		hypothetical protein	-2.3132	0.0198944
PA14_00530	PA0042		hypothetical protein	-2.22051	0.00825593
PA14_00550	PA0043		hypothetical protein	-2.84684	0.0149001
PA14_00570	PA0045		lipoprotein	-1.73633	0.0129365
PA14_00580	PA0046		lipoprotein	-1.82577	0.0214955
PA14_00590	PA0047		lipoprotein	-1.69459	0.0467955
PA14_00620	PA0049		hypothetical protein	-1.57134	0.000604075
PA14_00740	PA0062		lipoprotein	-1.90239	0.0014412
PA14_00770	PA0065		hypothetical protein	-1.59319	0.0366516
PA14_00810	PA0069		DNA repair photolyase	-2.55639	6.59157e-05
PA14_00820	PA0070		TagQ1	-2.07675	0.00863967
PA14_00830	PA0071		TagR1	-2.30997	0.0010869
PA14_00850	PA0072		TagS1	-2.26883	0.00168676
PA14_00860	PA0073		TagT1	-1.71239	0.0251599
PA14_00875	PA0074	ppkA	serine/threonine protein kinase PpkA	-1.5315	0.0446904
PA14_00890	PA0075		PppA	-1.56347	0.00214937
PA14_00910	PA0077		IcmF1	-1.82837	0.00603274
PA14_00925	PA0078		TssL1	-1.55435	0.00294217
PA14_00960	PA0080		TssJ1	-1.53616	0.0114686
PA14_00990	PA0082		TssA1	-1.73772	1.6789e-05
PA14_01010	PA0083		HsiB1	-1.66157	0.000245751
PA14_01040	PA0086		TagJ1	-1.86545	0.0346074
PA14_01060	PA0087		TssE1	-1.80028	0.0124552
PA14_01070	PA0088		TssF1	-1.73075	0.00152499
PA14_01080	PA0089		TssG1	-2.08841	0.00161974
PA14_01100	PA0090	clpB	ClpV1	-1.82056	0.00529053
PA14_01110	PA0091		VgrG1a/comnt: Hcp Secretion Island-I-encoded type VI secretion system (H1-T6SS)	-2.10262	0.0255895
PA14_01130	Not available		hypothetical protein	-1.58227	0.0342494
PA14_01140	PA0093		Tse6	-2.06819	0.0097095
PA14_01150	PA0094		EagT6	-1.9283	0.0130497
PA14_01180	PA0097		hypothetical protein	-1.76057	0.00753267
PA14_01200	PA0099		hypothetical protein	-1.87478	0.000940522
PA14_01510	PA0124		hypothetical protein	-1.56748	0.0403688
PA14_01540	PA0126		hypothetical protein	-1.82082	0.00212648
PA14_01550	PA0127		lipoprotein	-1.92823	0.0383464
PA14_01580	PA0129	gabP	gamma-aminobutyrate permease	-1.81753	0.0188179
PA14_01600	PA0130	mmsA	aldehyde dehydrogenase	-1.83911	0.000336895
PA14_01620	PA0132	aptA	beta alanine--pyruvate transaminase	-2.53125	0.000529712
PA14_01640	PA0133		LysR family transcriptional regulator	-2.08323	0.00813212
PA14_01680	PA0137		ABC transporter permease	-1.54971	0.00515908
PA14_01750	PA0142		hydroxydechloroatrazine ethylaminohydrolase	-1.53219	0.00203604
PA14_01800	PA0146		hypothetical protein	-1.63071	0.00823389
PA14_01890	PA0152	pcaQ	transcriptional regulator PcaQ	-1.58498	0.010134
PA14_01900	PA0153	pcaH	protocatechuate 3,4-dioxygenase subunit beta	-2.00567	0.00122671
PA14_01910	PA0154	pcaG	protocatechuate 3,4-dioxygenase subunit alpha	-1.9587	0.016726
PA14_02010	PA0161		hypothetical protein	-2.18245	0.0231396
PA14_02020	PA0162		outer membrane porin	-1.50779	0.00397996
PA14_02030	PA0163		AraC family transcriptional regulator	-1.5018	0.0152388
PA14_02150	PA0172		hypothetical protein	-1.53362	0.0277935
PA14_02330	PA0184	atsC	ABC transporter ATP-binding protein	-1.52367	0.0181454
PA14_02360	PA0186	atsR	ABC transporter substrate-binding protein	-1.85535	0.000214453
PA14_02410	PA0192		TonB-dependent receptor	-1.87491	0.0233311
PA14_02420	PA0193	atsK	hypothetical protein	-2.17254	0.0370906
PA14_02700	PA0221		aminotransferase	-2.14935	0.0186704
PA14_02720	PA0222		hypothetical protein	-1.7208	0.0112429
PA14_02890	PA0234		hypothetical protein	-2.48069	0.0218473
PA14_02990	PA0241		MFS transporter	-1.61274	0.0106648
PA14_03020	PA0244	aroE	shikimate 5-dehydrogenase	-2.18367	0.00963483
PA14_03050	PA0247	pobA	4-hydroxybenzoate 3-monooxygenase	-1.64708	0.000640332
PA14_03100	PA0251		hypothetical protein	-1.62142	0.00629667
PA14_03160	PA0256		hypothetical protein	-1.65404	0.0339863
PA14_03166	Not available		hypothetical protein	-1.81818	0.00757369
PA14_03170	PA0987		hypothetical protein	-2.32296	0.00555899
PA14_03200	PA0260		Type VI effector Tle3	-2.05739	0.0112026
PA14_03210	PA0261		hypothetical protein	-2.09712	0.000145713
PA14_03220	PA0262		VgrG2b	-2.04902	0.00652693
PA14_03250	Not available		hypothetical protein	-2.58297	0.00161117
PA14_03265	Not available		hypothetical protein	-2.31518	0.00329077
PA14_03270	Not available		hypothetical protein	-2.17579	0.00559176
PA14_03285	Not available		hypothetical protein	-2.21798	0.0111979
PA14_03290	Not available		hypothetical protein	-1.89993	0.00739471
PA14_03300	Not available		hypothetical protein	-2.337	0.00374565
PA14_03310	Not available		hypothetical protein	-3.12165	0.00282043
PA14_03320	Not available		hypothetical protein	-2.3993	0.00229502
PA14_03330	Not available		hypothetical protein	-2.99773	0.000467384
PA14_03340	Not available		hypothetical protein	-2.61854	0.000386151
PA14_03370	Not available		hypothetical protein	-1.95577	0.0001136
PA14_03380	Not available		hypothetical protein	-2.04371	0.00578336
PA14_03390	Not available		hypothetical protein	-2.64235	0.00719351
PA14_03400	Not available		hypothetical protein	-4.01756	0.0199136
PA14_03420	PA0264		hypothetical protein	-2.20443	6.76819e-05
PA14_03480	PA0268		GntR family transcriptional regulator	-1.88806	0.020268
PA14_03620	PA0278		hypothetical protein	-2.03681	0.0213607
PA14_03760	PA0287		sodium:solute symporter	-2.71361	0.002081
PA14_03770	PA0288	speB1	agmatinase	-1.91653	0.0130746
PA14_03800	PA0291	oprE	anaerobically-induced outer membrane porin OprE precursor	-2.02614	0.00288026
PA14_03810	PA0292	aguA	agmatine deiminase	-2.3225	0.00776169
PA14_03830	PA0293	aguB	N-carbamoylputrescine amidohydrolase	-2.96919	0.005373
PA14_03840	PA0294	aguR	transcriptional regulator AguR	-2.1815	0.00780703
PA14_03855	PA0295		periplasmic polyamine binding protein	-1.80935	0.0141867
PA14_03870	PA0297	spuA	glutamine amidotransferase	-2.00607	0.000171639
PA14_03880	PA0298	spuB	glutamine synthetase	-2.13986	0.00500806
PA14_03900	PA0299	spuC	aminotransferase	-1.96605	0.0055218
PA14_03930	PA0301	spuE	polyamine transport protein	-2.06921	0.00574578
PA14_03940	PA0302	spuF	polyamine transport protein PotG	-1.54788	0.000726994
PA14_03980	PA0305		hypothetical protein	-1.58769	0.0015205
PA14_04060	PA0311		hypothetical protein	-2.53895	0.00208211
PA14_04190	PA0321	aphA	acetylpolyamine aminohydrolase	-1.65141	0.00795671
PA14_04250	PA0326	potA	ABC transporter ATP-binding protein	-2.27201	0.0123763
PA14_04290	PA0328		hypothetical protein	-1.54458	0.0104174
PA14_04320	PA0331	ilvA1	threonine dehydratase	-1.75082	4.57206e-05
PA14_04350	Not available		integral membrane protein	-1.66697	0.00363548
PA14_04370	PA0334		MFS transporter	-1.74341	0.00021145
PA14_04440	PA0340		permease	-1.61726	0.0353664
PA14_04560	PA0348		hypothetical protein	-1.63949	0.0301854
PA14_04660	PA0356		hypothetical protein/TCS	-1.66594	0.00123741
PA14_04680	PA0358		hypothetical protein	-1.62525	0.00133386
PA14_04700	PA0360		hypothetical protein	-1.82443	0.0109623
PA14_04710	Not available		hypothetical protein	-1.82042	0.0281353
PA14_04730	PA0361		gamma-glutamyltranspeptidase	-1.58658	0.00443789
PA14_04950	PA0378	mtgA	monofunctional biosynthetic peptidoglycan transglycosylase	-1.98545	0.000387278
PA14_04960	PA0379		hypothetical protein	-2.35573	0.00163952
PA14_04970	PA0380	thiS	sulfur carrier protein ThiS	-1.99441	0.0125131
PA14_05010	PA0383		hypothetical protein	-1.84317	0.00525262
PA14_05020	PA0384		hypothetical protein	-2.58631	0.00210329
PA14_05030	PA0385		hypothetical protein	-2.29504	0.00487544
PA14_05180	PA0395	pilT	twitching motility protein PilT	-1.56411	0.00155401
PA14_05200	PA0397	czcD	cation efflux system protein	-1.52496	0.0279066
PA14_05430	PA0417	chpE	chemotaxis protein	-1.93763	0.00615708
PA14_05440	PA0418		hypothetical protein	-1.65876	0.00639547
PA14_05560	PA0428	rhlE	ATP-dependent RNA helicase	-1.75294	0.0265216
PA14_05690	PA0437	codA	cytosine deaminase	-1.55461	0.00247476
PA14_05700	PA0438	codB	cytosine permease	-2.81627	0.00229551
PA14_05740	PA0439	pydA	dihydropyrimidine dehydrogenase	-1.75515	0.00040166
PA14_05770	PA0441	dhT	phenylhydantoinase	-1.79751	0.00378667
PA14_05790	PA0443		transporter	-2.05021	0.0289894
PA14_05870	PA0450		phosphate transporter	-2.08986	0.00402468
PA14_05960	PA0456	cspB	cold-shock protein	-1.52298	0.0036452
PA14_05970	PA0457		hypothetical protein	-2.2845	0.00233977
PA14_05990	PA0458	emrA	EmrB/QacA family drug resistance transporter	-3.40339	0.00104183
PA14_06070	PA0464	creC	sensory histidine kinase CreC	-2.06376	0.00190345
PA14_06080	PA0465	creD	hypothetical protein	-2.48596	3.0798e-05
PA14_06090	PA0466		hypothetical protein	-3.86061	0.00539769
PA14_06120	PA0467		hypothetical protein	-1.93353	0.0307141
PA14_06200	PA0474		hypothetical protein	-1.58285	0.00557277
PA14_06420	PA0492	pxpA	hypothetical protein	-1.7964	0.0236744
PA14_06430	PA0493		hypothetical protein	-1.8275	0.045098
PA14_06460	PA0495		hypothetical protein	-1.71724	0.0236376
PA14_06510	PA0501	bioF	8-amino-7-oxononanoate synthase	-1.60115	0.00541112
PA14_06880	PA0528		LysR family transcriptional regulator	-1.76257	0.0252937
PA14_07010	PA0539		hypothetical protein	-1.74451	0.0178428
PA14_07110	PA0547		ArsR family transcriptional regulator	-1.93832	0.0189924
PA14_07290	PA0560	ygjP	hypothetical protein	-1.89669	0.00234965
PA14_07300	PA0561		hypothetical protein	-2.2902	1.61255e-06
PA14_07310	PA0562		hydrolase	-2.21865	1.23185e-05
PA14_07330	PA0563		hypothetical protein	-2.54572	0.000392943
PA14_07340	PA0564		transcriptional regulator	-2.44345	0.00168712
PA14_07400	PA0569		hypothetical protein	-2.14019	0.000593448
PA14_07410	PA0570		hypothetical protein	-2.562	0.0170043
PA14_07420	PA0571		hypothetical protein	-1.77845	0.000433176
PA14_07440	PA0573		hypothetical protein	-2.23451	0.00333185
PA14_07450	PA0574		hypothetical protein	-2.80201	0.0101464
PA14_07460	Not available		hypothetical protein	-3.449	0.0228519
PA14_07480	Not available		reverse transcriptase	-2.85302	0.00165867
PA14_07530	PA0577	dnaG	DNA primase	-2.22969	0.00434025
PA14_07580	PA0581	plsY	glycerol-3-phosphate acyltransferase PlsY	-1.56867	5.94386e-05
PA14_07620	PA0584	cca	multifunctional tRNA nucleotidyl transferase/2'3'-cyclic phosphodiesterase/2'nucleotidase/phosphatase	-1.84112	0.000308907
PA14_07630	PA0585		hypothetical protein	-1.63096	0.00295231
PA14_07860	PA0603	potA	ABC transporter ATP-binding protein	-1.87124	0.024437
PA14_07930	PA0608	gph	phosphoglycolate phosphatase	-1.5038	0.000579278
PA14_07940	PA0609	trpE	anthranilate synthase component I	-1.63965	6.86199e-06
PA14_07950	PA0610	prtN	transcriptional regulator PrtN	-2.16383	0.00629542
PA14_07980	PA0613		hypothetical protein	-2.5216	0.0468833
PA14_08320	PA0647		hypothetical protein	-2.28072	0.0371369
PA14_08330	PA0648		hypothetical protein	-2.21037	0.0398285
PA14_08340	PA0649	trpG	anthranilate synthase component II	-2.22078	0.0133246
PA14_08350	PA0650	trpD	anthranilate phosphoribosyltransferase	-1.78773	0.0430089
PA14_08360	PA0651	trpC	indole-3-glycerol-phosphate synthase	-1.80068	0.00492222
PA14_08370	PA0652	vfr	cAMP-regulatory protein	-1.79192	0.00275537
PA14_08390	PA0654	speD	S-adenosylmethionine decarboxylase	-2.43087	0.000415099
PA14_08560	PA0668	tyrZ	tyrosyl-tRNA synthetase	-2.23236	0.00146797
PA14_08620	PA4280	birA	biotin--protein ligase	-2.54729	0.0352984
PA14_08630	PA4279	coaX	pantothenate kinase	-2.74256	0.0349555
PA14_08640	PA4278		hypothetical protein	-2.75082	0.0326185
PA14_08730	PA4273	rplA	50S ribosomal protein L1	-1.51305	0.00123075
PA14_08990	PA4249	rpsH	30S ribosomal protein S8	-1.52274	0.00958918
PA14_09050	PA4243	secY	preprotein translocase subunit SecY	-1.54056	0.00891368
PA14_09920	PA4173		translation initiation inhibitor	-1.96671	0.00177556
PA14_10240	PA4152	acoC	branched-chain alpha-keto acid dehydrogenase subunit E2	-1.52629	0.00203888
PA14_10280	PA4148		short-chain dehydrogenase	-1.84742	0.0140098
PA14_10300	Not available		efflux protein	-1.6383	0.0427148
PA14_10630	PA4123	hpcC	5-carboxy-2-hydroxymuconate semialdehyde dehydrogenase	-2.07014	0.025963
PA14_10640	PA4122	hpaG2	hypothetical protein	-1.83467	0.0187262
PA14_10650	PA4121	hpaG1	hypothetical protein	-1.80654	0.0138021
PA14_10670	PA4119	aph	aminoglycoside 3'-phosphotransferase type IIB	-1.69025	0.0159639
PA14_10710	PA4116		hypothetical protein	-1.61194	0.0267568
PA14_10750	PA4113	sotB	sugar efflux transporter	-2.29199	0.000441175
PA14_10890	PA4098		short-chain dehydrogenase	-1.56658	0.0434949
PA14_10910	PA4096	phlE	major facilitator transporter	-1.96461	0.0109683
PA14_10980	Not available		hypothetical protein	-1.85861	0.000387097
PA14_10990	PA4092	hpaC	4-hydroxyphenylacetate 3-monooxygenase small subunit	-2.14834	0.00321372
PA14_11000	PA4091	hpaA	4-hydroxyphenylacetate 3-monooxygenase large chain	-1.59894	0.00123206
PA14_11070	PA4085	cupB2	chaperone CupB2	-1.6296	0.0131883
PA14_11110	PA4081	cupB6	fimbrial protein cupB6	-2.03731	0.000576254
PA14_11190	PA4073	styD	aldehyde dehydrogenase	-1.65671	0.00326297
PA14_11210	PA4072		amino acid permease	-1.83168	0.0266277
PA14_11410	PA4055	ribC	riboflavin synthase subunit alpha	-2.25804	0.0102008
PA14_11420	PA4054	ribB	bifunctional 3,4-dihydroxy-2-butanone 4-phosphate synthase/GTP cyclohydrolase II-like protein	-1.96591	0.000482953
PA14_11480	PA4049		hypothetical protein	-1.95827	0.00187887
PA14_11490	PA4048		hypothetical protein	-1.58748	0.0015948
PA14_11620	PA4037		ABC transporter	-2.41949	0.00918556
PA14_12060	PA4003	pbpA	penicillin-binding protein 2	-1.53615	0.00140098
PA14_12140	PA3995		transcriptional regulator	-1.67619	0.000654769
PA14_12150	PA3994		epoxide hydrolase	-2.08701	0.0141037
PA14_12170	PA3991		hypothetical protein	-2.86892	0.0315826
PA14_12540	PA3968		pseudouridine synthase	-1.55462	0.00855032
PA14_12640	PA3960		hypothetical protein	-1.69775	0.0212271
PA14_12650	PA3959		hypothetical protein	-1.84349	0.0288546
PA14_12820	PA3946		two-component sensor	-1.93888	0.000384224
PA14_12870	PA3942	tesB	acyl-CoA thioesterase	-1.54681	0.00479893
PA14_12910	PA3939		hypothetical protein	-1.77211	0.00928345
PA14_12990	PA3933		choline transporter	-1.51754	0.00488111
PA14_13220	Not available		protein-tyrosine-phosphatase	-1.94831	0.00768648
PA14_13280	PA3914	moeA1	molybdenum cofactor biosynthetic protein A1	-1.69386	0.00411286
PA14_13330	PA3910		hypothetical protein	-1.61921	0.0012955
PA14_13340	PA3909		extracellular nuclease	-1.56205	0.00510061
PA14_13520	PA3894		outer membrane protein	-1.54439	0.0103099
PA14_13530	PA3893		outer membrane protein	-4.6585	0.00429817
PA14_13560	PA3892		hypothetical protein	-1.89871	0.0028444
PA14_13860	Not available		hypothetical protein	-1.60511	0.00346101
PA14_13890	PA3868		integrase	-2.4609	0.00247986
PA14_13920	Not available		hypothetical protein	-2.56869	0.0204132
PA14_13940	PA3866		S-type pyocin protein	-2.67998	0.00541306
PA14_13960	Not available		hypothetical protein	-1.61612	0.00641282
PA14_13970	Not available		hypothetical protein	-2.04888	0.00194307
PA14_14530	PA3825		hypothetical protein	-1.64659	0.000115197
PA14_14540	Not available		hypothetical protein	-3.47202	0.0386038
PA14_14560	Not available		hypothetical protein	-2.52435	0.0055725
PA14_14590	PA3824	queA	S-adenosylmethionine--tRNA ribosyltransferase-isomerase	-2.31961	0.00195192
PA14_14600	PA3823	tgt	queuine tRNA-ribosyltransferase	-1.83316	0.000992007
PA14_14710	PA3815		Rrf2 family protein	-1.61431	0.0210062
PA14_14770	PA3811	hscB	co-chaperone HscB	-1.53698	0.0320488
PA14_14780	PA3810	hscA	chaperone protein HscA	-1.97204	0.0194787
PA14_14800	PA3809	fdx2	ferredoxin 2Fe-2S	-1.80034	0.0220446
PA14_14810	PA3808		hypothetical protein	-1.62302	0.0120052
PA14_14940	PA3798	ybdL	aminotransferase	-1.81187	0.0116072
PA14_15190	PA3780		hypothetical protein	-2.03504	0.00325104
PA14_15360	Not available		hypothetical protein	-1.66554	0.00472986
PA14_15370	Not available		hypothetical protein	-2.69738	0.0140428
PA14_15380	Not available	repA	replicative helicase, RepA	-2.92063	0.00930977
PA14_15400	Not available	repC	replication protein, RepC	-2.6315	0.0081174
PA14_15430	PA3867	tnpR	resolvase, essential for transposition	-2.05245	0.00250448
PA14_15435	Not available		hypothetical protein	-1.56641	0.000601066
PA14_15475	Not available	merT	mercuric transport protein	-1.63723	0.00250937
PA14_15490	Not available		hypothetical protein	-1.65731	0.00379099
PA14_15500	Not available	traK	oriT-binding protein, TraK	-2.02116	0.00682998
PA14_15510	Not available	traJ	conjugal transfer relaxosome component TraJ	-2.06287	0.00174179
PA14_15520	Not available	trbJ	conjugal transfer protein TrbJ	-2.33457	0.0102771
PA14_15530	Not available	trbK	entry/exclusion protein TrbK	-2.78998	0.00212944
PA14_15540	Not available	trbL	mating pair formation protein TrbL	-1.78901	0.000722225
PA14_15570	Not available		hypothetical protein	-1.62043	0.0394264
PA14_15580	Not available		Type II restriction enzyme, methylase subunit	-1.62992	0.0108529
PA14_15600	Not available		hypothetical protein	-1.50217	0.000410358
PA14_15620	Not available		oxidoreductase	-2.37642	3.76643e-06
PA14_15630	Not available		hypothetical protein	-2.57328	0.00363739
PA14_15810	PA3759	glmS	aminotransferase	-3.10032	0.00565462
PA14_15920	PA3749	yhjE	major facilitator transporter	-2.10574	0.00707885
PA14_16010	PA3741		hypothetical protein	-1.96335	0.0299716
PA14_16210	PA3726		hypothetical protein	-1.53791	0.00614528
PA14_16280	PA3721		transcriptional regulator	-1.56237	0.000684229
PA14_16320	PA3717	fkbP-1	peptidyl-prolyl cis-trans isomerase, FkbP-type	-2.04505	7.62329e-05
PA14_16340	PA3715		hypothetical protein	-1.67865	0.00102147
PA14_16350	PA3714		two-component response regulator	-2.73835	0.0378998
PA14_16880	PA3671		ABC transporter permease	-2.44503	0.0104743
PA14_17000	PA3661		hypothetical protein	-2.53414	0.0146173
PA14_17250	PA3641	yaaJ	amino acid permease	-2.1698	0.00495922
PA14_17370	PA3631	yedE	inner membrane protein	-1.79044	0.00381884
PA14_17670	PA3604		LuxR family transcriptional regulator	-1.50269	0.0189567
PA14_17690	PA3602		hypothetical protein	-1.93152	0.00637445
PA14_17740	PA3597	ycjJ	amino acid ABC transporter permease	-1.61077	0.00573715
PA14_17780	PA3595		major facilitator transporter	-1.57436	0.0111177
PA14_17910	PA3586	lipG	alpha/beta hydrolase	-1.62538	0.0128272
PA14_18010	PA3579	glpK	glycerol kinase	-1.85799	0.000560514
PA14_18060	PA3575		hypothetical protein	-3.2411	0.00284117
PA14_18110	PA3571	mmsR	transcriptional regulator MmsR	-2.12502	0.0112166
PA14_18510	PA3544	algE	alginate production outer membrane protein AlgE	-1.68858	0.0323514
PA14_18660	PA3532		hypothetical protein	-1.68493	0.00800382
PA14_18780	PA3522	mexF	RND efflux transporter	-1.54425	0.0083073
PA14_18790	PA3521	opmE	outer membrane efflux protein	-1.73901	0.0369635
PA14_18820	PA3518		hypothetical protein	-2.11419	0.0344468
PA14_19140	PA3475	pheC	cyclohexadienyl dehydratase	-1.8167	0.000179991
PA14_19150	PA3474	yigM	hypothetical protein	-2.34584	0.000337111
PA14_19470	PA3452	mqoA	malate:quinone oxidoreductase	-2.12237	0.0167562
PA14_19480	PA3451		hypothetical protein	-1.53536	0.0209601
PA14_19710	PA3429		alpha/beta hydrolase	-1.53831	0.0332432
PA14_20070	PA3403		hypothetical protein	-1.5728	0.00294147
PA14_20170	PA3395	nosY	NosY protein	-1.80168	0.0245244
PA14_20240	PA3389		ring-cleaving dioxygenase	-1.56957	0.00566289
PA14_20250	PA3390		hypothetical protein	-2.83678	0.038998
PA14_20260	PA3388		hypothetical protein	-1.55452	0.0225511
PA14_20330	PA3382	phnE	phosphonate ABC transporter permease	-2.01865	0.0179151
PA14_20520	Not available		hypothetical protein	-1.72532	0.00363928
PA14_20550	PA3367		hypothetical protein	-2.32503	0.00205228
PA14_20560	PA3366	amiE	acylamide amidohydrolase	-1.79114	3.314e-05
PA14_20570	PA3365	amiB	chaperone	-2.11214	0.00133818
PA14_20640	PA3358		hypothetical protein	-1.85077	0.0357358
PA14_20880	PA3338		hypothetical protein	-1.87181	0.00830359
PA14_21040	PA3325		hypothetical protein	-1.55207	0.000672968
PA14_21050	PA3324		short chain dehydrogenase	-2.69424	7.74412e-05
PA14_21060	PA3323		hypothetical protein	-2.17143	0.0186643
PA14_21300	PA3303		MFS transporte	-1.61861	0.00157134
PA14_21410	PA3296	phoA	alkaline phosphatase	-1.70531	0.00197301
PA14_21460	PA3293		hypothetical protein	-1.66297	0.000422786
PA14_21470	PA3292		hypothetical protein	-1.60672	0.0315387
PA14_21480	PA3291		type VI secretion lipase immunity protein, Tli1	-1.87812	0.00071117
PA14_21490	PA3290		type VI secretion lipase effector Tle1	-1.57871	0.00822398
PA14_21620	PA3279	oprP	phosphate-specific outer membrane porin OprP precursor	-2.49166	0.000534387
PA14_21760	PA3266	capB	cold acclimation protein B	-2.32606	0.00234447
PA14_21770	PA3265	sugE	DMT family permease	-1.50263	0.000191569
PA14_21780	PA3264		transporter	-1.57173	0.0451177
PA14_22080	Not available		resolvase	-1.53162	0.00162423
PA14_22090	Not available		hypothetical protein	-1.77455	0.00014746
PA14_22100	Not available		hypothetical protein	-2.42458	0.00046558
PA14_22110	Not available		hypothetical protein	-1.57788	0.0172798
PA14_22120	Not available		hypothetical protein	-2.40398	0.00892369
PA14_22130	Not available		hypothetical protein	-1.80944	0.0158284
PA14_22140	Not available		hypothetical protein	-2.14975	0.0448008
PA14_22160	Not available		hypothetical protein	-2.51019	0.0269345
PA14_22180	Not available		hypothetical protein	-2.15077	0.000808908
PA14_22210	Not available		hypothetical protein	-1.86319	0.008854
PA14_22230	Not available		hypothetical protein	-2.17555	0.0294544
PA14_22240	Not available		hypothetical protein	-1.55729	0.0249053
PA14_22250	Not available		hypothetical protein	-2.29521	0.00633307
PA14_22260	Not available		hypothetical protein	-2.48136	0.000538093
PA14_22270	Not available		recombinase	-1.96033	0.000465816
PA14_22280	Not available		pirin-related protein	-2.05177	0.000961585
PA14_22490	PA3223	acpD	ACP phosphodieterase	-1.88201	0.00055738
PA14_22530	Not available		glutathione S-transferase	-1.61607	0.0316091
PA14_22590	PA3219		hypothetical protein	-3.61278	0.00158737
PA14_22940	PA3192	gltR	two-component response regulator GltR	-1.50407	8.84732e-06
PA14_23060	PA3184	hexR	DNA-binding transcriptional regulator HexR	-1.62595	0.00648471
PA14_23070	PA3183	zwf	glucose-6-phosphate 1-dehydrogenase	-2.03121	0.00148332
PA14_23080	PA3182	pgl	6-phosphogluconolactonase	-2.12828	0.000124898
PA14_23270	PA3167	serC	phosphoserine aminotransferase	-2.30196	0.0362466
PA14_23350	Not available	orfA	hypothetical protein	-2.01254	0.0186179
PA14_23360	PA3160	wzz	O-antigen chain length regulator	-1.68586	0.00931448
PA14_23370	PA3148	orfK	UDP-N-acetylglucosamine 2-epimerase	-1.96003	0.00610773
PA14_23420	Not available		ZbdP	-2.43247	0.000380246
PA14_23430	Not available		HepP	-2.88247	0.000263756
PA14_23470	PA3141	wbpM	nucleotide sugar epimerase/dehydratase WbpM	-2.63363	0.00054268
PA14_23480	PA3140		hypothetical protein	-2.40251	0.00183436
PA14_23530	PA3136	mdr	secretion protein	-1.52848	0.0139586
PA14_23900	PA3109	cvpA	hypothetical protein	-1.59611	0.00224907
PA14_24330	PA3079		hypothetical protein	-1.67827	0.00261156
PA14_24340	PA3078		two-component sensor	-2.46287	0.0265916
PA14_24480	PA3064	pelA	hypothetical protein	-1.6149	0.0218763
PA14_24550	PA3059	pelF	hypothetical protein	-2.10532	0.00923075
PA14_24700	PA3046		hypothetical protein	-1.62971	0.0165343
PA14_24710	PA3045		two-component response regulator	-3.02807	0.00872378
PA14_24720	PA3044		two-component sensor	-2.09364	2.01714e-05
PA14_24860	PA3032	snr1	cytochrome c Snr1	-1.74656	0.0356083
PA14_25060	PA3015		hypothetical protein	-1.75625	0.00316298
PA14_25080	PA3014	fadB	multifunctional fatty acid oxidation complex subunit alpha	-1.68459	0.0272977
PA14_25160	PA3007	lexA	LexA repressor	-2.00916	0.00371439
PA14_25180	PA3006	psrA	transcriptional regulator PsrA	-1.60094	0.0173355
PA14_25410	Not available		hypothetical protein	-1.56482	0.00124876
PA14_25470	PA2985		hypothetical protein	-1.63405	0.00216232
PA14_25560	Not available	rne	ribonuclease E	-1.86437	0.00198573
PA14_25610	PA2972	maf-1	Maf-like protein	-1.89072	2.43679e-05
PA14_25640	PA2969	plsX	glycerol-3-phosphate acyltransferase PlsX	-2.34762	0.0194658
PA14_25650	PA2968	fabD	malonyl-CoA-ACP transacylase	-2.06825	0.00226759
PA14_25660	PA2967	fabG	3-ketoacyl-ACP reductase	-1.61386	5.51641e-05
PA14_26210	PA2926	hisP	histidine transport	-1.56377	0.0132549
PA14_26220	PA2925	hisM	histidine ABC transporter, inner membrane permease	-2.00089	0.0176752
PA14_26450	PA2910	mntP	hypothetical protein	-1.54594	0.0224526
PA14_27370	PA2840	deaD	ATP-dependent RNA helicase	-2.07585	0.00739861
PA14_27390	PA2839		hypothetical protein	-2.23881	0.000325284
PA14_27400	PA2838		LysR family transcriptional regulator	-1.80424	0.00959629
PA14_27430	PA2835		multidrug efflux MFS transporter	-1.97802	0.0134159
PA14_27840	PA2807		hypothetical protein	-1.99773	0.00262005
PA14_28000	PA2793		hypothetical protein	-2.23458	0.000756257
PA14_28010	PA2792		hypothetical protein	-3.13665	0.00796303
PA14_28020	PA2791		hypothetical protein	-2.39947	0.034691
PA14_28030	PA2790		hypothetical protein	-1.92374	0.0380009
PA14_28040	PA2789		hypothetical protein	-1.50894	0.0324336
PA14_28100	PA2783		hypothetical protein	-1.56433	0.044146
PA14_28200	PA2775		hypothetical protein	-2.85065	0.00915185
PA14_28210	PA2774		hypothetical protein	-1.70072	0.00955441
PA14_28300	PA2768		hypothetical protein	-1.74795	0.0394701
PA14_28310	PA2767		enoyl-CoA hydratase	-1.69207	0.00236928
PA14_28330	Not available		hypothetical protein	-1.68558	0.00675405
PA14_28380	PA2762		hypothetical protein	-3.35162	0.015038
PA14_28390	PA2761		hypothetical protein	-3.41206	0.0055663
PA14_28420	PA2758		LysR family transcriptional regulator	-1.6447	0.00452112
PA14_28430	PA2757		hypothetical protein	-1.93834	0.000184722
PA14_28650	PA2744	thrS	threonyl-tRNA synthetase	-2.08423	0.000580879
PA14_28710	PA2739	pheT	phenylalanyl-tRNA synthetase subunit beta	-1.57732	2.29153e-05
PA14_28750	Not available		hypothetical protein	-3.44015	0.0356123
PA14_28760	Not available		hypothetical protein	-4.30757	0.0299693
PA14_28770	Not available		hypothetical protein	-3.97923	0.0310064
PA14_28780	Not available		hypothetical protein	-2.10796	0.00192876
PA14_28800	Not available		hypothetical protein	-2.40476	0.00673718
PA14_28810	Not available		DNA helicase	-2.4617	2.31261e-06
PA14_28820	Not available		hypothetical protein	-1.98541	0.000227326
PA14_28880	PA2729		hypothetical protein	-2.45218	0.00842764
PA14_29490	PA2677	hplR	type II secretion protein	-1.50358	0.00435181
PA14_29540	PA2672	hplW	type II secretion system protein	-1.93192	0.035819
PA14_29560	PA2670		hypothetical protein	-2.92033	0.00818163
PA14_29570	PA2669		hypothetical protein	-1.64932	0.0172822
PA14_29830	PA2650		methyltransferase	-1.55128	0.000923084
PA14_30030	PA2636		hypothetical protein	-1.88879	0.0271016
PA14_30260	PA2618	bpt	arginyl-tRNA-protein transferase	-1.52951	0.00494964
PA14_30440	PA2602		hypothetical protein	-2.04653	0.0176375
PA14_30490	PA2598		lavin-dependent oxidoreductase	-2.7029	0.0295523
PA14_30520	PA2596		periplasmic aliphatic sulfonate-binding protein	-1.70291	0.0122866
PA14_30540	PA2595		periplasmic aliphatic sulfonate-binding protein	-1.74147	0.0390413
PA14_30670	PA2584	pgsA	CDP-diacylglycerol--glycerol-3-phosphate 3-phosphatidyltransferase	-1.78667	0.000614495
PA14_30690	Not available		hypothetical protein	-3.45879	0.0483631
PA14_30730	PA2581		hypothetical protein	-2.7977	0.0167435
PA14_30740	PA2580	mdaB	NADPH specific quinone oxidoreductase	-2.5746	0.0480773
PA14_30760	PA2578		acetyltransferase	-1.75307	0.000203445
PA14_30850	Not available	trbI	TrbI-like protein	-4.07896	0.0125106
PA14_30860	Not available	trbG	TrbG-like protein	-2.35259	0.00503173
PA14_30910	Not available	trbE	conjugal transfer ATPase TrbE	-2.18444	0.0134504
PA14_30960	Not available	traG	conjugal transfer coupling protein TraG	-1.90796	1.49763e-05
PA14_30970	Not available	bphR	transcriptional regulator	-1.62056	0.00498156
PA14_30990	Not available		hypothetical protein	-1.73573	0.00799319
PA14_31000	Not available		hypothetical protein	-2.89513	0.00053281
PA14_31010	PA2520		cation efflux system protein	-2.05983	0.00374966
PA14_31100	Not available		plasmid partitioning protein	-1.7058	0.0354968
PA14_31110	Not available		replication initiator and transcriptional repressor protein	-11.2689	0.0204134
PA14_31160	Not available		hypothetical protein	-1.96952	0.00900149
PA14_31170	Not available		hypothetical protein	-1.53219	0.0300066
PA14_31180	Not available		hypothetical protein	-3.07623	0.000242997
PA14_31190	Not available		hypothetical protein	-1.92123	0.0057038
PA14_31230	Not available		hypothetical protein	-2.17277	0.000263504
PA14_31260	Not available		RadC-like protein	-2.68605	0.00609728
PA14_31330	PA2567		EAL domain-containing protein	-2.72971	0.000572623
PA14_31340	Not available		hypothetical protein	-3.17453	0.00651826
PA14_31420	PA2560		hypothetical protein	-2.39224	0.00161855
PA14_31430	Not available		hypothetical protein	-2.56207	0.00186302
PA14_31440	PA2559		hypothetical protein	-1.58236	0.00329195
PA14_31460	PA2558		transporter	-1.92423	0.00414267
PA14_31470	PA2557		AMP-binding protein	-1.61368	0.0048191
PA14_31500	PA2555		AMP-binding protein	-1.53707	0.0132109
PA14_31560	PA2551		LysR family transcriptional regulator	-1.9742	0.011335
PA14_31610	PA2549		TerC family protein	-1.78963	0.00354163
PA14_31620	PA2548		hypothetical protein	-1.89489	0.000602356
PA14_31700	PA2541	pgsA	CDP-alcohol phosphatidyltransferase	-1.64319	0.00895077
PA14_31720	PA2540		hypothetical protein	-1.70459	0.000568708
PA14_31730	PA2539		hypothetical protein	-1.66744	0.0456534
PA14_31760	PA2536	cdsA	phosphatidate cytidylyltransferase	-1.93107	0.0251221
PA14_31770	PA2535		oxidoreductase	-2.2808	0.00267724
PA14_31820	PA2531	hisC	aminotransferase	-1.94415	0.0162527
PA14_31840	PA2530		hypothetical protein	-2.60252	0.0241344
PA14_31870	PA2528		RND efflux membrane fusion protein	-1.5083	0.000626819
PA14_31890	PA2527		RND efflux transporter	-1.55947	0.0128371
PA14_31950	PA2524	cztS	two-component sensor	-1.69689	0.00408674
PA14_31970	PA2522	czcC	CzcC family cobalt/zinc/cadmium efflux transporter outer membrane protein	-1.74651	0.0177172
PA14_32220	PA2509	catB	muconate cycloisomerase I	-2.41688	0.00745029
PA14_32400	PA2493	mexE	RND multidrug efflux membrane fusion protein MexE	-1.72905	0.000224806
PA14_32460	PA2488		transcriptional regulator	-1.58581	0.000630144
PA14_32750	PA2465		hypothetical protein	-1.71535	0.0073782
PA14_32780	PA2463		hypothetical protein	-1.95243	0.00209676
PA14_32810	Not available		hypothetical protein	-2.55498	0.000662551
PA14_32840	Not available		hypothetical protein	-2.86874	0.00701774
PA14_32860	PA2455		hypothetical protein	-1.83045	0.010609
PA14_32890	PA2453		hypothetical protein	-1.92765	0.00212971
PA14_32930	PA2450		hypothetical protein	-1.55059	0.0370662
PA14_33190	PA2431		hypothetical protein	-1.52936	0.0437902
PA14_33290	PA2423		hypothetical protein	-1.71251	0.013261
PA14_33380	PA2421		hypothetical protein	-1.54381	0.00734847
PA14_33410	PA2420	opdJ	porin	-2.09244	0.00842234
PA14_34210	PA2354	sfnR	transcriptional regulator	-1.57747	0.0235162
PA14_34550	PA2325		hypothetical protein	-1.70423	0.0483304
PA14_35000	PA2288		hypothetical protein	-2.11445	0.013204
PA14_35010	PA2287		hypothetical protein	-2.12659	0.0194922
PA14_35020	PA2286		hypothetical protein	-2.59306	0.00293866
PA14_35030	PA2285		hypothetical protein	-2.46497	0.00599419
PA14_35050	PA2283		hypothetical protein	-2.95255	0.0130478
PA14_35080	PA2280	arsH	arsenical resistance protein	-1.55354	0.000404896
PA14_35100	PA2279	arsC	arsenate reductase	-2.10904	0.000873005
PA14_35110	PA2278	arsB	arsenite-antimonite efflux pump ArsB	-2.55889	0.00438196
PA14_35130	PA2277	arsR	arsenic resistance transcriptional regulator	-2.56991	0.00158828
PA14_35420	PA2255	pvcB	pyoverdine biosynthesis protein PvcB	-2.30538	0.0374616
PA14_35460	PA2252		AGCS sodium/alanine/glycine symporter	-2.12753	0.0127756
PA14_35470	PA2251		hypothetical protein	-1.51373	0.0129957
PA14_35520	PA2248	bkdA2	2-oxoisovalerate dehydrogenase subunit beta	-1.50285	0.0150384
PA14_35530	PA2247	bkdA1	2-oxoisovalerate dehydrogenase subunit alpha	-1.66531	0.0076248
PA14_35590	PA2243	pslM	FAD-binding dehydrogenase	-1.63019	0.0055405
PA14_35670	PA2237	pslG	glycosyl hydrolase	-2.23171	0.00670748
PA14_35690	PA2235	pslE	hypothetical protein	-2.78188	0.0177474
PA14_35730	Not available		hypothetical protein	-1.58644	0.000140386
PA14_35740	Not available	tpnA	transposase	-2.53451	0.00200655
PA14_35750	Not available	tpnC	tpnA repressor protein	-6.86243	0.00118292
PA14_35770	Not available		hypothetical protein	-1.89861	2.14051e-05
PA14_35780	Not available		hypothetical protein	-1.84818	0.00458922
PA14_35790	Not available		homospermidine synthase	-1.52009	0.0113288
PA14_35860	Not available		amino acid permease	-2.12555	0.000978169
PA14_35880	Not available		gamma-aminobutyraldehyde dehydrogenase	-2.05145	0.0251937
PA14_35900	Not available		dehydrogenase	-1.75765	0.0292052
PA14_35990	Not available		FadE36, aminoglycoside phosphotransferase	-3.31701	0.0152412
PA14_36030	Not available		paraquat-inducible protein A	-1.80568	0.00749345
PA14_36050	PA2217		aldehyde dehydrogenase	-2.1157	0.000235152
PA14_36130	PA2209		hypothetical protein	-1.53295	0.00445229
PA14_36220	PA2203	gltJ	amino acid permease	-1.82111	0.00554071
PA14_36260	PA2200		signal transduction protein	-1.53998	0.0213563
PA14_37030	PA2130	cupA3	usher	-1.51661	0.0037394
PA14_37140	PA2121		LysR family transcriptional regulator	-1.62873	0.0335167
PA14_37150	PA2120		hypothetical protein	-2.81216	0.003398
PA14_37170	Not available		hypothetical protein	-1.51602	0.000884869
PA14_37200	PA2117		hypothetical protein	-1.58314	0.00048243
PA14_37220	PA2115		LysR family transcriptional regulator	-2.04563	0.0118789
PA14_37250	PA2114		major facilitator transporter	-2.60156	0.00164378
PA14_37260	PA2113	opdO	porin	-2.02297	0.00522193
PA14_37270	PA2112	pxpA	LamB/YcsF family protein	-2.44746	0.00256302
PA14_37290	PA2111		hypothetical protein	-2.74146	0.00920492
PA14_37310	PA2110		hypothetical protein	-2.54853	0.00903066
PA14_37360	PA2099		short chain dehydrogenase	-1.61016	0.0358086
PA14_37370	PA2098		esterase	-2.20747	0.00989879
PA14_37380	PA2097		flavin-binding monooxygenase	-1.53329	0.0189864
PA14_37650	PA2077		hypothetical protein	-1.68024	0.000428162
PA14_37680	PA2075		hypothetical protein	-1.60505	0.0238709
PA14_37810	PA2064	pcoB	copper resistance protein B	-1.72769	0.0215558
PA14_37870	PA2059		ABC transporter permease, SppB	-1.93007	0.0285871
PA14_37950	PA2053	cynT	carbonate dehydratase	-12.5118	0.0122452
PA14_38130	PA2041	ycjJ	amino acid permease	-2.0547	0.000773224
PA14_38160	PA2039	azlC	hypothetical protein	-1.5157	2.98331e-05
PA14_38170	PA2038		hypothetical protein	-1.76035	0.0129539
PA14_38190	PA2036		hypothetical protein	-1.72805	0.00355455
PA14_38310	PA2027		hypothetical protein	-2.17367	0.0134726
PA14_38395	PA2019		periplasmic multidrug efflux lipoprotein	-3.11067	0.0375171
PA14_38410	PA2018	amrB	multidrug efflux protein	-2.08139	0.00512272
PA14_38460	PA2014	gnyB	acyl-CoA carboxyltransferase subunit beta	-1.66178	0.00816609
PA14_38470	PA2013	gnyH	gamma-carboxygeranoyl-CoA hydratase	-1.63076	0.0166719
PA14_39130	PA1964	ybiT	ABC transporter ATP-binding protein	-1.53677	0.00269898
PA14_39150	PA1962	acpD	azoreductase	-2.879	0.00131518
PA14_39160	PA1961		LysR family transcriptional regulator	-1.75434	0.0309064
PA14_39190	PA1959	uppP	UDP pyrophosphate phosphatase	-1.78155	0.0254096
PA14_39220	PA1956		hypothetical protein	-1.58553	0.0214316
PA14_39230	PA1955		hypothetical protein	-2.33489	0.0199752
PA14_39240	PA1954		hypothetical protein	-1.9046	0.0319651
PA14_39830	PA1909		hypothetical protein	-1.86261	0.033943
PA14_40160	PA1883	nuoA2	NADH-ubiquinone/plastoquinone oxidoreductase	-1.64785	0.0208193
PA14_40170	PA1882	sugE	transporter	-1.92805	0.00231659
PA14_40240	PA1876		ABC transporter ATP-binding protein/permease	-1.59842	0.0352282
PA14_40320	PA1868	xqhA	secretion protein XqhA	-2.36969	0.0340632
PA14_40330	PA1867		hypothetical protein	-1.90895	0.0288322
PA14_40410	PA1862	modB	molybdenum transport protein ModB	-1.65861	0.000676802
PA14_40610	PA1849		hypothetical protein	-3.47481	0.0341313
PA14_40620	PA1848		MFS transporter	-2.32969	0.0104784
PA14_40650	PA1845		hypothetical protein	-3.01637	0.00584656
PA14_40660	PA1844		hypothetical protein	-2.13417	0.0166188
PA14_40900	PA1827		short-chain dehydrogenase	-1.68533	7.60043e-05
PA14_41260	PA1799		two-component response regulator	-1.71446	0.00114436
PA14_41270	PA1798		two-component sensor	-1.66771	0.00081617
PA14_41280	PA1797		beta-lactamase	-2.52125	0.0200095
PA14_41290	Not available		hypothetical protein	-2.15973	0.0107247
PA14_41300	Not available		hypothetical protein	-1.93773	0.0382829
PA14_41480	PA1786	nasS	hypothetical protein/TCS	-1.55079	0.00727977
PA14_41510	PA1783	nasA	nitrate transporter	-1.65138	0.039222
PA14_41530	PA1781	nirB	assimilatory nitrite reductase large subunit	-1.93824	0.0149191
PA14_41540	PA1780	nirD	assimilatory nitrite reductase small subunit	-2.86003	0.0264285
PA14_41560	PA1779	nasA	assimilatory nitrate reductase	-2.60539	5.2386e-06
PA14_41590	PA1775	cmpX	cytoplasmic membrane protein	-1.81937	8.61953e-05
PA14_41610	PA1774	crfX	hypothetical protein	-1.55844	0.000338768
PA14_41750	PA1764		hypothetical protein	-1.90695	0.000451158
PA14_41810	PA1759		transcriptional regulator	-1.50801	0.0107122
PA14_41830	PA1757	thrH	phosphoserine phosphatase	-1.96664	0.000123036
PA14_41840	PA1756	cysH	phosphoadenosine phosphosulfate reductase	-1.8162	0.00212012
PA14_42050	PA1739		oxidoreductase	-1.55001	0.00522274
PA14_42100	PA1735		hypothetical protein	-1.66046	0.00175705
PA14_42230	PA1726	bglX	beta-glucosidase	-2.18499	0.0403779
PA14_42290	PA1721	pscH	type III export protein PscH	-2.91938	0.0390776
PA14_42300	PA1720	pscG	type III export protein PscG	-2.69623	0.0201885
PA14_42320	PA1718	pscE	type III export protein PscE	-3.16824	0.0493538
PA14_42340	PA1717	pscD	type III export protein PscD	-3.05306	0.041485
PA14_42350	PA1716	pscC	Type III secretion outer membrane protein PscC precursor	-3.1138	0.0359157
PA14_42620	PA1693	pscR	type III secretion system protein	-2.6981	0.0283317
PA14_42630	PA1692	pscS	translocation protein in type III secretion	-1.96553	0.00329651
PA14_42940	PA1666		Lip2.1	-1.68035	0.00490414
PA14_42960	PA1664		Lip2.2	-1.75768	0.0318888
PA14_42970	PA1663		Sfa2	-1.58849	0.0153661
PA14_43000	PA1660		HsiG2	-1.8269	0.00979109
PA14_43020	PA1659		HsiF2	-1.57301	0.000279618
PA14_43030	PA1658		HsiC2	-1.51678	0.00141495
PA14_43040	PA1657		HsiB2	-1.75399	0.00356231
PA14_43290	PA1641		lipoprotein	-1.77983	0.00608898
PA14_43310	PA1639		hypothetical protein	-1.56592	0.0118793
PA14_43370	PA1635	kdpC	potassium-transporting ATPase subunit C	-3.48728	0.0346388
PA14_43380	PA1634	kdpB	potassium-transporting ATPase subunit B	-1.93441	0.0115004
PA14_43480	PA1627		GntR family transcriptional regulator	-3.11766	0.000769985
PA14_43570	PA1620		hypothetical protein	-1.97518	0.00516979
PA14_43710	PA1608		methyl-accepting chemotaxis transducer	-1.54248	0.000875911
PA14_43720	PA1607		hypothetical protein	-1.6058	2.43538e-05
PA14_44050	PA1582	sdhD	succinate dehydrogenase (D subunit)	-1.84914	2.3508e-05
PA14_44060	PA1581	sdhC	succinate dehydrogenase, cytochrome b556 subunit	-1.70669	1.89625e-05
PA14_44180	PA1570		LysR family transcriptional regulator	-1.5738	0.000800233
PA14_44260	PA1565		oxidoreductase	-1.77548	0.00238877
PA14_44570	PA1537		short-chain dehydrogenase	-1.98249	0.0475484
PA14_44580	PA1536		hypothetical protein	-2.0221	0.00676434
PA14_44590	PA1535		acyl-CoA dehydrogenase	-2.05011	0.00165437
PA14_44640	PA1531		hypothetical protein	-2.85824	0.0116228
PA14_44800	PA1519		transporter	-1.66533	0.00207682
PA14_44820	PA1518		transthyretin family protein	-1.74503	0.00099078
PA14_44840	PA1516		hypothetical protein	-1.86092	0.00425471
PA14_44900	PA1511		hypothetical protein	-1.7149	0.00541486
PA14_44910	PA1510		hypothetical protein	-1.53354	0.00188087
PA14_44950	PA1507	ygfU	transporter	-2.58794	0.00165246
PA14_44960	PA1506		hypothetical protein	-2.17077	0.00423961
PA14_45020	PA1500	glxR	oxidoreductase	-2.02006	0.0139495
PA14_45240	PA1485		amino acid permease	-2.23445	0.00901684
PA14_45460	PA1467		hypothetical protein	-1.72909	0.000203706
PA14_45700	PA1451		hypothetical protein	-1.52475	0.000179519
PA14_45980	PA1428	yjaB	acetyltransferase	-3.57915	0.0108469
PA14_46010	PA1425		ABC transporter ATP-binding protein	-2.60037	0.0138806
PA14_46340	PA1398		hypothetical protein	-2.05921	0.0152109
PA14_46370	PA1396		two-component sensor	-1.73334	0.0015021
PA14_46380	PA1395		hypothetical protein	-1.79252	0.00822465
PA14_46420	PA1379		short chain dehydrogenase	-1.80522	0.00157983
PA14_46450	PA1376	aceK	bifunctional isocitrate dehydrogenase kinase/phosphatase	-1.95335	0.00183919
PA14_46460	Not available		hypothetical protein	-1.87804	2.90558e-05
PA14_46480	PA1374		transcriptional regulator	-2.24818	0.0127722
PA14_46610	Not available		hypothetical protein	-1.65166	0.00228071
PA14_46620	Not available		pyridine nucleotide-disulfide oxidoreductase	-1.69373	0.000535643
PA14_46660	PA1363		RNA polymerase ECF-subfamily sigma-70 factor	-1.70307	0.00853671
PA14_47100	PA1326	ilvA2	threonine dehydratase	-1.92704	0.000576244
PA14_47110	PA1325	yybH	hypothetical protein	-2.90075	0.00145557
PA14_47160	PA1320	cyoD	cytochrome o ubiquinol oxidase subunit IV	-1.79652	0.0172627
PA14_47300	PA1310	phnW	2-aminoethylphosphonate--pyruvate transaminase	-1.749	0.00240612
PA14_47350	PA1305		hypothetical protein	-2.44894	0.0192211
PA14_47410	PA1299		hypothetical protein	-2.24425	0.0152383
PA14_47420	PA1298		hypothetical protein	-1.62356	0.0437968
PA14_47430	PA1297	czcD	metal transporter	-1.97398	0.000200479
PA14_48190	PA1241		transcriptional regulator	-1.56005	0.00717328
PA14_48400	PA1228		hypothetical protein	-1.62341	0.00695946
PA14_48840	PA1195		hypothetical protein	-1.78116	0.00734925
PA14_48890	PA0727		hypothetical protein	-1.79394	0.0242158
PA14_48900	Not available		hypothetical protein	-2.66888	0.0203931
PA14_48910	PA0726		hypothetical protein	-2.89593	0.0092657
PA14_48990	PA0718		hypothetical protein	-2.36648	0.026698
PA14_49040	PA1191		hypothetical protein	-1.96968	0.0253179
PA14_49080	PA1187	lcaD	acyl-CoA dehydrogenase	-2.15368	0.0209008
PA14_49390	PA1161	rrmA	rRNA methyltransferase	-1.80922	0.0035462
PA14_49500	PA1153		hypothetical protein	-1.83416	0.00591655
PA14_49520	Not available	pyoS3A	pyocin killing protein	-1.80383	0.0204335
PA14_49560	PA1148	toxA	exotoxin A	-1.71938	0.0357777
PA14_49570	PA1147		amino acid permease	-2.44739	0.00543044
PA14_49710	PA1135	hchA	chaperone protein HchA	-1.58297	0.000937722
PA14_49730	PA1133		hypothetical protein	-1.53537	0.00724064
PA14_49740	PA1132		hypothetical protein	-1.54146	0.00833761
PA14_50590	PA1068		HSP90 family protein	-1.58331	0.00553245
PA14_50600	PA1067		transcriptional regulator	-1.58622	0.000110768
PA14_50770	PA1051		transporter	-1.92286	0.00322332
PA14_51010	PA1030		hypothetical protein	-1.50801	0.0017993
PA14_51150	PA1019	mucK	cis,cis-muconate transporter MucK	-2.11509	0.0093071
PA14_51190	PA1016		thiolase	-2.46749	0.0254121
PA14_51200	Not available		hypothetical protein	-2.53336	0.0253777
PA14_51205	PA1015		transcriptional regulator	-2.28913	0.0139269
PA14_51220	PA1014		glycosyl transferase family protein	-2.50259	0.0327805
PA14_51300	PA1007	perM	hypothetical protein	-1.8444	0.0031565
PA14_51310	PA1006	yrkI	hypothetical protein	-1.72698	0.000429756
PA14_51460	PA0993	cupC2	chaperone CupC	-2.67877	0.00182518
PA14_51470	PA0992	cupC1	fimbrial subunit CupC1	-2.21065	1.68866e-05
PA14_51480	PA0991		hypothetical protein/TCS	-1.70328	0.00235536
PA14_51500	PA0989		hypothetical protein	-1.72756	0.000131113
PA14_51550	Not available		transposase	-1.85746	0.000711281
PA14_51580	Not available		hypothetical protein	-2.13035	4.28424e-05
PA14_51610	PA0980		hypothetical protein	-1.65508	0.0330634
PA14_51620	PA0979		transposase	-1.67873	0.00618108
PA14_51630	PA0978		transposase	-2.3907	0.00321097
PA14_51640	Not available		hypothetical protein	-3.8775	0.0206786
PA14_51650	Not available		integrase	-4.81092	0.0391633
PA14_51670	PA0976	queC	hypothetical protein	-2.13949	8.09854e-05
PA14_51680	PA0975	queE	radical activating enzyme	-2.36009	0.00107151
PA14_51840	PA0961		cold-shock protein	-1.78628	0.0148506
PA14_51940	PA0952		hypothetical protein	-1.65056	0.00774208
PA14_51990	PA0949	wrbA	Trp repressor binding protein WrbA	-1.70439	0.0230642
PA14_52000	PA0948		hypothetical protein	-1.82583	0.0181463
PA14_52010	PA0947		DNA replication initiation factor	-1.92187	0.0251504
PA14_52070	PA0942		transcriptional regulator	-1.74374	2.64248e-05
PA14_52080	PA0941		hypothetical protein	-2.43129	0.000159402
PA14_52090	PA0940		hypothetical protein	-1.60021	0.000207573
PA14_52300	PA0924		hypothetical protein	-1.63264	0.00153774
PA14_52330	PA0922		hypothetical protein	-1.87511	0.0125206
PA14_52430	PA0915	yehS	hypothetical protein	-3.47599	0.00149504
PA14_52440	PA0914		hypothetical protein	-2.55433	6.65655e-05
PA14_52460	PA0913	mgtE	Mg transporter MgtE	-2.60989	0.00126993
PA14_52520	PA0907		hypothetical protein	-2.26457	0.00400781
PA14_52530	PA0906		transcriptional regulator	-2.21599	0.0387195
PA14_52810	PA0886	dctM	C4-dicarboxylate transporter	-1.62276	0.00183536
PA14_52820	PA0885	dctQ	C4-dicarboxylate transporter	-1.98121	0.022427
PA14_52900	PA0879		acyl-CoA dehydrogenase	-12.1919	0.0129357
PA14_53020	PA0869	pbpG	D-alanyl-D-alanine endopeptidase	-1.86612	0.00258104
PA14_53030	PA0868	yaeJ	peptidyl-tRNA hydrolase domain-containing protein	-2.02711	0.00452313
PA14_53050	PA0866	aroP2	aromatic amino acid transport protein AroP2	-2.43448	0.019415
PA14_53100	Not available		hypothetical protein	-1.60054	0.0369342
PA14_53390	PA0841		hypothetical protein	-1.50114	0.0104056
PA14_53490	PA0834		acyltransferase	-1.77892	0.0144942
PA14_53570	Not available		integrase	-2.61009	0.00494703
PA14_53580	Not available		hypothetical protein	-1.68291	6.00601e-05
PA14_53620	PA0826		hypothetical protein	-2.69166	0.00588242
PA14_53630	PA0825		hypothetical protein	-3.61223	5.9315e-05
PA14_53640	PA0824		hypothetical protein	-2.20682	0.00105946
PA14_53650	PA0822		hypothetical protein	-2.07164	0.000723521
PA14_53660	PA0821		hypothetical protein	-1.84714	0.00334718
PA14_53680	Not available		hypothetical protein	-2.38203	0.0437546
PA14_53840	PA0805		hypothetical protein	-1.62712	0.00324299
PA14_53850	PA0804		oxidoreductase	-2.16409	0.00216198
PA14_53860	PA0803		hypothetical protein	-2.56404	0.00592467
PA14_54120	PA0785	azoR	ACP phosphodieterase	-2.65488	0.00615748
PA14_54130	PA0784		transcriptional regulator	-2.1359	0.00999027
PA14_54150	PA0783	putP	sodium/proline symporter PutP	-1.72067	0.000138392
PA14_54240	PA0776		hypothetical protein	-1.67065	0.00112572
PA14_54260	PA0775	cmoA	hypothetical protein	-2.65601	0.00191387
PA14_54270	PA0774	cmoB	hypothetical protein	-2.34198	0.00830249
PA14_54300	PA0772	recO	DNA repair protein RecO	-1.9115	0.00658456
PA14_54580	PA0751		hypothetical protein	-2.0964	0.0204439
PA14_54600	PA0749		hypothetical protein	-1.65291	0.000940008
PA14_54760	PA0736		hypothetical protein	-1.94162	0.0157622
PA14_54850	Not available		hypothetical protein	-3.34448	0.0337106
PA14_54860	Not available		hypothetical protein	-3.13951	0.0420948
PA14_54870	Not available		hypothetical protein	-1.97684	0.0049041
PA14_54880	Not available		serine acetyltransferase	-1.99143	6.48763e-05
PA14_54890	Not available		hypothetical protein	-1.99957	5.58449e-05
PA14_54900	Not available		hypothetical protein	-1.73995	0.000994124
PA14_54910	Not available		thioesterase	-1.90397	6.86187e-05
PA14_54930	Not available		non-ribosomal peptide synthetase	-2.10043	0.0017956
PA14_54940	Not available		siderophore biosynthesis enzyme	-2.04955	0.00167403
PA14_54950	Not available		hypothetical protein	-2.03962	0.000953787
PA14_54960	Not available		hypothetical protein	-2.27098	0.000189461
PA14_54970	Not available		ABC transporter	-2.00114	0.00366411
PA14_54980	Not available		ABC-type transporter protein ybtQ	-1.66438	0.000631191
PA14_55000	Not available		ABC transporter periplasmic protein	-2.14593	0.00298361
PA14_55020	Not available		ABC transporter permease	-1.75875	0.000202639
PA14_55030	Not available		ABC transporter permease	-3.42556	0.00214547
PA14_55040	Not available		ferric enterobactin transporter ATP-binding protein	-2.48505	0.00478612
PA14_55050	Not available		TonB-dependent receptor	-2.42828	0.00156996
PA14_55090	Not available		hypothetical protein	-1.56136	4.00686e-05
PA14_55117	PA0711		hypothetical protein	-2.19986	0.00024572
PA14_55130	PA0710	gloA2	lactoylglutathione lyase	-1.66211	0.00404169
PA14_55140	PA0709		hypothetical protein	-2.13831	0.00167924
PA14_55220	PA0703		MFS family transporter	-1.77415	0.00261552
PA14_55250	PA0701		transcriptional regulator	-1.63799	0.0451046
PA14_55300	PA0697		hypothetical protein	-1.93827	0.00760466
PA14_55330	PA0695		hypothetical protein	-1.92806	0.0153635
PA14_55590	PA0671		hypothetical protein	-2.055	0.0130615
PA14_55610	PA0669	dnaE2	error-prone DNA polymerase	-2.52366	0.00557979
PA14_56080	PA4316	sbcB	exonuclease I	-1.71389	0.000349142
PA14_56110	PA4319		hypothetical protein	-1.61557	0.0196492
PA14_56130	PA4320		hypothetical protein	-1.55046	0.00017803
PA14_56140	PA4321		hypothetical protein	-1.63325	0.00722785
PA14_56160	PA4322	moxR	hypothetical protein	-1.69561	0.000941918
PA14_56170	PA4323		hypothetical protein	-1.53901	0.00997484
PA14_56470	PA4343		MFS transporter	-2.29886	0.0437152
PA14_56900	PA4376	pncB2	nicotinate phosphoribosyltransferase	-1.87536	0.00182394
PA14_56940	PA4380	colS	two-component sensor	-1.57695	0.000335716
PA14_56960	PA4382		hypothetical protein	-1.64942	0.0230166
PA14_56970	Not available		hypothetical protein	-1.62484	0.0113013
PA14_56980	PA4383	crcB	camphor resistance protein CrcB	-1.95825	0.00339588
PA14_57040	PA4388		hypothetical protein	-1.71179	8.37696e-05
PA14_57250	PA4405		hypothetical protein	-1.85533	0.00478651
PA14_57290	PA4408	ftsA	cell division protein FtsA	-1.55408	0.00106978
PA14_57300	PA4409	ftsQ	cell division protein FtsQ	-1.83815	0.00115954
PA14_57640	PA4437		hypothetical protein	-1.69286	0.0132687
PA14_58090	PA4476		hypothetical protein	-1.53237	0.000694755
PA14_58250	PA4489		hypothetical protein	-1.69572	0.0235699
PA14_58260	PA4490		hypothetical protein	-1.60541	0.0221878
PA14_58375	PA4498		metallopeptidase MdpA	-1.55672	3.19666e-05
PA14_58410	PA4501		glycine-glutamate dipeptide porin OpdP	-1.89276	0.00516224
PA14_58420	PA4502		dipeptide ABC transporter substrate-binding protein DppA4	-1.72335	0.0101006
PA14_58440	PA4503		dipeptide ABC transporter permease DppB	-1.5666	0.0115582
PA14_58500	PA4507		hypothetical protein	-1.54301	0.000251738
PA14_58510	PA4508		AsnC family transcriptional regulator	-2.8157	0.0199169
PA14_58700	PA4524	nadC	nicotinate-nucleotide pyrophosphorylase	-1.68658	0.0265273
PA14_58740	Not available		hypothetical protein	-1.6015	0.0219498
PA14_58910	Not available		chromosome partitioning-like protein	-1.72785	0.00374394
PA14_58920	Not available		hypothetical protein	-2.39985	0.00823796
PA14_58930	PA2226		hypothetical protein	-3.21054	0.000243846
PA14_58940	Not available		hypothetical protein	-2.15701	0.0279353
PA14_58960	Not available		hypothetical protein	-1.77288	0.0146705
PA14_58970	Not available		hypothetical protein	-2.62178	0.00144116
PA14_58980	Not available		hypothetical protein	-3.47982	0.0465485
PA14_58990	Not available		DNA helicase	-2.20733	0.00827369
PA14_59000	Not available		hypothetical protein	-2.69116	0.0163864
PA14_59010	Not available		hypothetical protein	-2.72946	0.0224103
PA14_59020	Not available		hypothetical protein	-2.1644	0.020698
PA14_59060	Not available		hypothetical protein	-2.07689	0.0376482
PA14_59070	Not available		hypothetical protein	-1.82714	0.00214602
PA14_59100	Not available		hypothetical protein	-1.67478	0.0157387
PA14_59110	Not available		hypothetical protein	-1.76018	0.00419526
PA14_59120	Not available		hypothetical protein	-2.83807	0.0143191
PA14_59130	Not available		hypothetical protein	-2.49585	0.000304501
PA14_59140	Not available		hypothetical protein	-2.78657	0.000352748
PA14_59180	Not available	topA	topoisomerase I - like protein	-1.97228	0.0145678
PA14_59200	Not available		hypothetical protein	-1.79082	0.000832946
PA14_59210	Not available		DNA helicase	-2.03046	0.00084889
PA14_59230	PA0984		colicin immunity protein	-1.6811	0.0446191
PA14_59240	Not available	pilL2	type IV B pilus protein	-1.8397	0.000807275
PA14_59270	Not available	pilO2	type IV b pilus protein	-2.28788	0.00247482
PA14_59310	Not available	pilR2	type IV B pilus protein	-2.28961	0.0210048
PA14_59340	Not available	pilT2	type IV B pilus protein	-1.99067	0.0045447
PA14_59350	Not available	pilV2	Type IV B pilus protein	-1.73481	0.000527544
PA14_59370	Not available		hypothetical protein	-2.0469	0.0148523
PA14_59400	Not available		hypothetical protein	-2.5439	0.00307447
PA14_59410	Not available		hypothetical protein	-2.28325	0.00139986
PA14_59430	Not available		hypothetical protein	-2.60279	0.00796497
PA14_59440	Not available		hypothetical protein	-2.17645	0.0103188
PA14_59470	Not available		hypothetical protein	-1.89636	0.016168
PA14_59480	Not available		hypothetical protein	-2.00006	0.00207543
PA14_59500	Not available		hypothetical protein	-1.79013	0.000282096
PA14_59510	Not available		hypothetical protein	-1.65679	0.00198002
PA14_59540	Not available		hypothetical protein	-1.55512	0.000213336
PA14_59550	Not available		hypothetical protein	-1.98873	0.0145101
PA14_59630	Not available		hypothetical protein	-1.67277	0.0216668
PA14_59640	Not available		hypothetical protein	-2.2284	0.000472452
PA14_59650	Not available		hypothetical protein	-1.52519	0.00729188
PA14_59660	Not available		hypothetical protein	-1.89801	0.00582862
PA14_59670	Not available		hypothetical protein	-1.62142	0.00716218
PA14_59700	Not available		hypothetical protein	-2.3648	0.000919341
PA14_59735	Not available		N/A	-2.29625	0.00139205
PA14_59800	Not available		PvrS	-2.23482	0.00194304
PA14_59820	Not available		hypothetical protein	-2.94086	0.000283266
PA14_59830	Not available		helicase	-2.36241	0.000133861
PA14_59850	Not available		hypothetical protein	-2.5071	0.0245175
PA14_59860	Not available		type III effector Hop protein	-1.70676	0.0251161
PA14_59870	Not available		hypothetical protein	-2.56716	0.0281274
PA14_59880	Not available		hypothetical protein	-1.96243	0.0268407
PA14_59890	Not available		hypothetical protein	-2.28904	0.000139703
PA14_59900	Not available		hypothetical protein	-2.13519	0.00572942
PA14_59950	Not available		hypothetical protein	-2.38526	0.00017186
PA14_59990	Not available		hypothetical protein	-2.46585	2.40209e-05
PA14_60000	Not available		hypothetical protein	-2.05904	0.00412606
PA14_60010	Not available		hypothetical protein	-2.47869	0.0114354
PA14_60020	Not available		hypothetical protein	-2.69393	2.9129e-05
PA14_60030	Not available		hypothetical protein	-1.55646	0.000238734
PA14_60040	Not available		hypothetical protein	-1.69288	0.0077119
PA14_60050	Not available		plasmid stablization protein	-1.76324	1.03663e-05
PA14_60060	Not available		hypothetical protein	-2.91765	0.00805203
PA14_60090	Not available		hypothetical protein	-1.75938	0.00488025
PA14_60100	Not available	dtd	deoxycytidine triphosphate deaminase	-1.99125	0.0199545
PA14_60110	Not available		hypothetical protein	-1.81885	0.00435016
PA14_60120	Not available	dcd2	deoxycytidine deaminase	-2.0005	0.00200929
PA14_60130	Not available		hypothetical protein	-2.31777	0.00160771
PA14_60140	Not available		xerD-like integrase	-3.32005	0.039344
PA14_60200	PA4543		hypothetical protein	-1.79041	0.0376808
PA14_60280	PA4550	fimU	type 4 fimbrial biogenesis protein FimU	-1.52237	0.0181389
PA14_60290	PA4552	pilW	type 4 fimbrial biogenesis protein PilW	-2.31221	0.00489989
PA14_60300	PA4553	pilX	type 4 fimbrial biogenesis protein PilX	-1.89485	3.26535e-05
PA14_60310	PA4554	pilY1	type 4 fimbrial biogenesis protein PilY1	-1.88736	0.000197551
PA14_60320	PA4556	pilE	type 4 fimbrial biogenesis protein PilE	-6.70955	0.00041098
PA14_60420	PA4565	proB	gamma-glutamyl kinase	-1.58205	0.00582533
PA14_60445	PA4566	obg	GTPase ObgE	-1.64032	0.00773286
PA14_60490	PA4571		cytochrome c	-1.60162	0.000484472
PA14_60530	PA4574		hypothetical protein	-2.09428	0.00146624
PA14_60600	PA4581	rtcR	transcriptional regulator RtcR	-1.81081	0.00223396
PA14_60630	PA4582		hypothetical protein	-1.8385	0.000814353
PA14_60650	PA4583		hypothetical protein	-1.91625	0.0157466
PA14_60660	PA4584		nucleotidyltransferase	-1.59129	0.00327615
PA14_60690	PA4586		lipoprotein	-2.06798	0.0261454
PA14_60830	PA4598	mexD	multidrug efflux RND transporter MexD	-2.07845	0.0095705
PA14_61020	PA4612	ankB	hypothetical protein/TCS	-2.18468	8.54694e-05
PA14_61040	PA4613	katB	catalase	-2.0511	0.00404984
PA14_61130	PA4619		c-type cytochrome	-1.57032	0.00561665
PA14_61140	PA4620		hypothetical protein	-2.10998	0.00490331
PA14_61150	PA4621		oxidoreductase	-1.52107	0.000111017
PA14_61170	PA4622		transmembrane protein	-2.21531	7.76409e-05
PA14_61180	Not available		hypothetical protein	-1.88197	0.000291884
PA14_61210	PA4626	hprA	glycerate dehydrogenase	-1.80045	0.0348574
PA14_61270	PA4630		hypothetical protein	-1.94615	0.00593564
PA14_61560	PA4654		MFS transporter	-1.81888	0.012056
PA14_61580	PA4655	hemH	ferrochelatase	-1.64855	0.0171512
PA14_61590	PA4656		hypothetical protein	-1.68102	0.00742707
PA14_61610	PA4658		hypothetical protein	-2.20412	0.022508
PA14_61620	PA4659		MerR family transcriptional regulator	-2.46133	0.0246907
PA14_61640	PA4660	phr	deoxyribodipyrimidine photolyase	-1.60457	0.0399133
PA14_61780	PA4671	rplY	50S ribosomal protein L25	-1.90241	0.0178447
PA14_61790	PA4672	pth	peptidyl-tRNA hydrolase	-1.82813	0.00808024
PA14_61820	PA4673	ychF	GTP-dependent nucleic acid-binding protein EngD	-1.74937	0.00592784
PA14_61850	PA4675	iutA	TonB-dependent receptor	-2.01098	0.00892837
PA14_62030	Not available		paraquat-inducible protein A-like protein	-1.89842	0.0170804
PA14_62040	Not available		paraquat-inducible protein	-2.15301	0.0182106
PA14_62110	PA4692	msrP	sulfite oxidase subunit YedY	-1.61874	0.000871647
PA14_62160	PA4696	ilvI	acetolactate synthase 3 catalytic subunit	-1.72855	0.0017945
PA14_62200	PA4700	mrcB	penicillin-binding protein 1B	-1.66935	0.000115531
PA14_62510	PA4724	gluQ	glutamyl-Q tRNA(Asp) synthetase	-1.50298	9.52141e-06
PA14_62580	PA4729	panB2	3-methyl-2-oxobutanoate hydroxymethyltransferase	-1.94584	1.23435e-05
PA14_62710	PA4740	pnp	polynucleotide phosphorylase	-1.74465	5.71721e-06
PA14_62730	PA4742	truB	tRNA pseudouridine synthase B	-2.14317	3.26092e-06
PA14_62740	PA4743	rbfA	ribosome-binding factor A	-2.53216	6.71938e-05
PA14_62760	PA4744	infB	translation initiation factor IF-2	-2.25825	0.00043174
PA14_62770	PA4745	nusA	transcription elongation factor NusA	-2.23268	0.00351315
PA14_62780	PA4746	rimP	hypothetical protein	-1.94587	0.0135669
PA14_62810	PA4747	secG	preprotein translocase subunit SecG	-2.02155	0.0309724
PA14_62830	PA4748	tpiA	triosephosphate isomerase	-1.97219	0.0383961
PA14_62840	PA4749	glmM	phosphoglucosamine mutase	-1.50028	0.00125712
PA14_62850	PA4750	folP	dihydropteroate synthase	-1.51384	0.00625931
PA14_63010	PA4763	recN	DNA repair protein RecN	-1.69517	5.13174e-07
PA14_63230	PA4783	yedA	hypothetical protein	-1.91214	0.00847513
PA14_63240	PA4784		transcriptional regulator	-1.75386	0.00347767
PA14_63360	PA4795		hypothetical protein	-2.13174	0.00060386
PA14_63390	PA4799		adenylate kinase	-2.01842	7.72297e-05
PA14_63410	PA4800		hypothetical protein	-3.62595	0.00085156
PA14_63420	Not available		hypothetical protein	-2.01099	0.00422148
PA14_63430	PA4801		hypothetical protein	-1.95747	0.00202487
PA14_63440	Not available		bacteriophage integrase	-2.46473	0.00731554
PA14_63450	Not available		hypothetical protein	-1.75665	0.00652895
PA14_63480	PA4804		amino acid permease	-1.54475	0.00179616
PA14_63650	PA4815		hypothetical protein	-2.08025	0.00654934
PA14_63660	PA4816		hypothetical protein	-2.75373	0.00251919
PA14_63770	PA4823		hypothetical protein	-2.3872	0.0362086
PA14_63780	PA4824		hypothetical protein	-2.38935	0.0267363
PA14_63800	PA4825	mgtA	Mg(2+) transport ATPase, P-type 2	-2.06945	0.000709672
PA14_64120	PA4849		hypothetical protein	-1.87359	0.00711485
PA14_64270	PA4858		hypothetical protein	-1.56439	0.0108681
PA14_64300	PA4861		ABC transporter ATP-binding protein	-1.74706	0.0339345
PA14_64310	PA4862		ABC transporter ATP-binding protein	-3.12318	0.0059569
PA14_64420	PA4871		hypothetical protein	-1.89657	0.0139347
PA14_64530	PA4881		hypothetical protein	-1.92747	0.000517203
PA14_64540	PA4882		hypothetical protein	-1.92791	0.000861198
PA14_64550	PA4883		hypothetical protein	-1.84667	0.0188466
PA14_64560	PA4884		hypothetical protein	-2.33209	0.0118281
PA14_64570	PA4885	irlR	two-component response regulator	-2.64397	0.0433067
PA14_64590	PA4887		MFS transporter	-2.74207	0.0205759
PA14_64650	PA4891	ureE	urease accessory protein UreE	-2.02043	0.0105988
PA14_64720	PA4898	opdK	porin	-1.85294	0.00568494
PA14_64750	PA4900	benK	MFS transporter	-2.46177	0.0436941
PA14_64810	PA4905	vanB	vanillate O-demethylase	-1.77312	0.000276844
PA14_65030	PA4924		hypothetical protein	-1.62197	0.000266048
PA14_65110	PA4930	alr	biosynthetic alanine racemase	-1.77808	0.0112477
PA14_65130	PA4931	dnaB	replicative DNA helicase	-2.12552	0.00640375
PA14_65190	PA4936	yjfH	TrmH family RNA methyltransferase , group 3	-2.12734	0.0393259
PA14_65200	PA4937	rnr	exoribonuclease RNase R	-2.1497	0.0349651
PA14_65250	PA4939	hisZ	ATP phosphoribosyltransferase	-1.53013	2.92036e-06
PA14_65260	PA4940		hypothetical protein	-1.53473	0.000133735
PA14_65280	PA4942	hflK	protease subunit HflK	-1.85041	0.0015517
PA14_65300	PA4943	hflX	GTP-binding protein	-1.81927	0.00150063
PA14_65310	PA4944	hfq	RNA-binding protein Hfq	-1.55044	1.13983e-05
PA14_65320	PA4945	miaA	tRNA delta(2)-isopentenylpyrophosphate transferase	-1.65263	0.000465822
PA14_65605	PA4964	parC	DNA topoisomerase IV subunit A	-1.65714	0.00800484
PA14_65630	PA4965		hypothetical protein	-1.60935	0.00360103
PA14_65770	PA4976	aspC	aspartate transaminase	-1.78744	0.00250042
PA14_65810	PA4978		hypothetical protein	-1.64132	0.0383851
PA14_65940	PA4986		oxidoreductase	-1.65593	0.0041519
PA14_65950	PA4987		transcriptional regulator	-1.82291	0.000877473
PA14_65990	PA4990	qacH	SMR multidrug efflux transporter	-1.68015	0.0413469
PA14_66040	PA4994		acyl-CoA dehydrogenase	-1.91628	7.6436e-05
PA14_66050	PA4995		acyl-CoA dehydrogenase	-2.28903	0.000511143
PA14_66080	PA4997	msbA	transport protein MsbA	-1.66256	3.3357e-05
PA14_66090	PA4998		hypothetical protein	-2.44933	0.00249041
PA14_66100	PA4999		hypothetical protein	-2.65858	0.00185517
PA14_66120	PA5001		hypothetical protein	-1.85122	0.00144792
PA14_66140	PA5002		de-N-acetylase involved in persistence, DnpA	-2.12145	0.000376406
PA14_66150	PA5003		hypothetical protein	-1.58019	2.17926e-06
PA14_66290	PA5015	aceA	pyruvate dehydrogenase subunit E1	-2.14506	0.00833716
PA14_66310	PA5016	aceF	dihydrolipoamide acetyltransferase	-2.34981	0.00527627
PA14_66450	PA5026		hypothetical protein	-1.87898	0.00612624
PA14_66600	PA5038	aroB	3-dehydroquinate synthase	-1.88629	0.00739285
PA14_66630	PA5041	pilP	type 4 fimbrial biogenesis protein PilP	-1.7906	0.0401077
PA14_66640	PA5042	pilO	type 4 fimbrial biogenesis protein PilO	-1.86269	0.0346935
PA14_67010	PA5072		chemotaxis transducer	-1.89805	0.00623906
PA14_67020	PA5073		hypothetical protein	-1.64379	0.00122776
PA14_67040	PA5075		ABC transporter permease	-2.17724	0.00248743
PA14_67050	PA5076		ABC transporter substrate-binding protein	-1.88633	0.00359323
PA14_67130	PA5082	ybeJ	ABC transporter substrate-binding protein	-1.77007	0.00191252
PA14_67170	PA5085		LysR family transcriptional regulator	-1.71804	0.00597911
PA14_67180	Not available		type VI secretion lipase immunity protein, Tli5b4	-2.22823	4.10504e-05
PA14_67190	PA5088		type VI secretion lipase immunity protein, Tli5b3	-2.66016	7.45786e-07
PA14_67200	PA5087		type VI secretion lipase immunity protein, Tli5b2	-1.9887	0.00223766
PA14_67520	PA5113		hypothetical protein	-1.74114	0.0105775
PA14_67530	PA5114		hypothetical protein	-1.6449	0.00269115
PA14_67830	PA5136		hypothetical protein	-1.8176	0.00512296
PA14_67840	PA5137		ABC-type amino acid transporter	-1.80492	0.0161705
PA14_67850	PA5138		ABC-type amino acid transport protein, periplasmic component	-2.03805	0.0274979
PA14_67860	PA5139		ABC-type amino acid transporter	-1.75347	0.0138057
PA14_68020	Not available		N/A	-1.846	0.019861
PA14_68070	PA5153		periplasmic binding protein	-1.68468	0.0115833
PA14_68210	PA5164	rmlC	dTDP-4-dehydrorhamnose 3,5-epimerase	-1.62521	7.90716e-05
PA14_68230	PA5165		two-component sensor	-1.74632	0.00343813
PA14_68440	PA5181		oxidoreductase	-1.53118	0.000241336
PA14_68530	PA5188		3-hydroxyacyl-CoA dehydrogenase	-1.54509	0.0167838
PA14_69030	PA5227		hypothetical protein	-5.2935	0.00340516
PA14_69040	PA5228		5-formyltetrahydrofolate cyclo-ligase	-1.84198	6.0278e-06
PA14_69170	PA5238		O-antigen acetylase	-2.15801	2.74393e-05
PA14_69190	PA5239	rho	transcription termination factor Rho	-1.88758	0.0010755
PA14_69250	PA5244		hypothetical protein	-1.71955	0.0289829
PA14_69270	PA5246		hypothetical protein	-1.58008	3.08207e-05
PA14_69340	PA5252		ABC transporter ATP-binding protein	-1.54922	1.42709e-05
PA14_69380	PA5254	fkl	peptidyl-prolyl cis-trans isomerase, FkbP-type	-1.51512	0.00853335
PA14_69510	Not available		hypothetical protein	-1.52144	0.00350477
PA14_69540	Not available		hypothetical protein	-2.68713	0.00753287
PA14_69570	PA5268	corA	magnesium/cobalt transport protein	-1.59815	0.0207084
PA14_69610	PA5272	cyaA	adenylate cyclase	-2.01316	0.0120274
PA14_69620	PA5273		hypothetical protein	-2.1142	0.000927506
PA14_69740	PA5282		MFS transporter	-1.6048	0.00153123
PA14_69760	PA5284		fimbrial protein	-2.48416	0.00427738
PA14_69880	PA5293		LysR family transcriptional regulator	-2.35784	0.00356241
PA14_69890	PA5294		multidrug efflux protein NorA	-2.01139	0.00138465
PA14_69900	PA5295		hypothetical protein/TCS	-1.71641	0.00093875
PA14_69910	PA5296	rep	ATP-dependent DNA helicase Rep	-2.03999	0.00174099
PA14_70110	PA5310		cardiolipin synthase	-1.85314	0.00578382
PA14_70120	PA5311		MFS transporter	-2.22039	0.00740998
PA14_70160	PA5313	bioA	omega amino acid--pyruvate transaminase	-1.816	0.00493208
PA14_70170	PA5314		hypothetical protein	-1.52739	0.000956399
PA14_70310	PA5326		SphD	-2.30176	0.00912282
PA14_70330	PA5327		SphC	-1.67267	0.00160266
PA14_70590	PA5347		hypothetical protein	-1.5258	0.000265291
PA14_70860	PA5369	pstS	hypothetical protein	-1.80047	0.0198473
PA14_70920	PA5370		major facilitator transporter	-1.6567	0.000109131
PA14_70940	PA5372	betA	choline dehydrogenase	-1.66119	0.000297085
PA14_70950	PA5373	betB	betaine aldehyde dehydrogenase	-2.1132	0.00249207
PA14_70970	PA5374	betI	transcriptional regulator BetI	-1.76888	0.000179885
PA14_70980	PA5375	betT1	choline transporter BetT	-2.53966	0.0223699
PA14_71160	PA5388		hypothetical protein	-1.5898	0.0003572
PA14_71180	PA5390		acetylornithine deacetylase	-1.51332	0.00661567
PA14_71190	PA5391		hypothetical protein	-2.68259	0.00326946
PA14_71210	PA5393		hypothetical protein	-2.07332	0.017575
PA14_71330	PA5403		transcriptional regulator	-1.74772	0.00183288
PA14_71650	PA5429	aspA	aspartate ammonia-lyase	-2.85661	0.0288624
PA14_71670	PA5430		hypothetical protein	-1.89922	0.0370502
PA14_71680	PA5431		GntR family transcriptional regulator	-2.9144	0.00798338
PA14_71750	PA5437		LysR family transcriptional regulator	-2.73465	0.00700253
PA14_71760	Not available		hypothetical protein	-2.17289	0.0166065
PA14_71960	PA5451	wzm	membrane subunit of A-band LPS efflux transporter	-1.50146	0.00388952
PA14_72000	PA5454	rmd	oxidoreductase Rmd	-1.60535	0.00461644
PA14_72090	PA5463		hypothetical protein	-1.62081	0.0189576
PA14_72140	PA5466		hypothetical protein	-2.17969	0.0125732
PA14_72150	PA5467		hypothetical protein	-2.75935	0.0351394
PA14_72170	PA5468	citM	citrate transporter	-4.61024	0.0196379
PA14_72180	PA5469		membrane protein TerC	-5.65187	0.0204964
PA14_72200	PA5470	prfH	peptide chain release factor-like protein	-5.65114	0.00476643
PA14_72210	PA5471		hypothetical protein	-4.48953	0.0140688
PA14_72280	PA5476	citA	citrate transporter	-1.53663	0.00620377
PA14_72480	PA5492	engB	ribosome biogenesis GTP-binding protein YsxC	-1.98022	0.00480798
PA14_72650	PA5506		hypothetical protein	-1.72336	0.0281386
PA14_72710	PA5510		transporter	-1.93485	4.22372e-06
PA14_72740	PA5512	dctB	two-component sensor	-2.03575	0.00719246
PA14_72750	PA5513		hypothetical protein	-1.99134	0.0138456
PA14_72800	PA5518	rosB	potassium efflux transporter	-1.6477	0.000802608
PA14_72880	PA5524	fabG	short-chain dehydrogenase	-1.62463	0.00846767
PA14_72940	PA5529		sodium/proton antiporter	-1.51167	0.00322903
PA14_73160	PA5548		permease	-2.16768	0.00971124
PA14_73190	PA5550	glmR	GlmR transcriptional regulator	-1.59044	0.0239287

## Sheet: Table S1B
Table S1B
Genes upregulated in P. aeruginosa erdR mutant on swarm agar at 12 hours compared to PA14 on swarm agar at 12 hours
Up-regulated genes
Fold change > 1.5, P val < 0.05
Locus	PAO1 Ortholog	Gene_name	Gene description	FC	p value
PA14_01290	PA0105	coxB	cytochrome c oxidase subunit II	1.61673	0.00681599
PA14_01300	PA0106	coxA	cytochrome c oxidase subunit I	1.975	0.0106138
PA14_01310	PA0107		cytochrome C oxidase assembly protein	2.10265	0.00921397
PA14_01330	PA0109		hypothetical protein	1.65559	0.0196597
PA14_01340	PA0110		hypothetical protein	2.13654	0.00148989
PA14_01350	PA0111		hypothetical protein	2.03197	8.30607e-06
PA14_01360	PA0112		hypothetical protein	1.92558	0.00738626
PA14_02560	PA0209		triphosphoribosyl-dephospho-CoA synthase	2.47636	0.049093
PA14_02570	PA0210	mdcC	malonate decarboxylase subunit delta	2.81766	0.0182995
PA14_02580	PA0211	mdcD	malonate decarboxylase subunit beta	2.24368	0.0303702
PA14_02590	PA0212	mdcE	malonate decarboxylase subunit gamma	2.18477	0.0150967
PA14_02610	PA0213		phosphoribosyl-dephospho-CoA transferase	2.0439	0.00684507
PA14_02700	PA0221		aminotransferase	1.81359	0.0327853
PA14_04180	PA0320		hypothetical protein	1.50758	0.0205597
PA14_04190	PA0321		acetylpolyamine aminohydrolase	3.22411	0.00490469
PA14_04210	PA0322		transporter	2.27401	0.00113325
PA14_05740	PA0439		dihydropyrimidine dehydrogenase	2.01472	0.0146585
PA14_05740	PA0439		dihydropyrimidine dehydrogenase	2.01472	0.0146585
PA14_05750	PA0440		oxidoreductase	1.69792	0.0305886
PA14_06890	PA0529		hypothetical protein	2.89214	0.0267786
PA14_06900	Not available		hypothetical protein	5.02844	0.0225622
PA14_06920	PA0530		class III pyridoxal phosphate-dependent aminotransferase	4.5276	0.0102449
PA14_06930	PA0531		glutamine amidotransferase	4.30443	0.00876258
PA14_06940	PA0532		hypothetical protein	2.74417	0.0267072
PA14_09780	PA4183		hypothetical protein	1.97875	0.0133095
PA14_09790	PA4182		transcriptional regulator	1.77075	0.00473599
PA14_10290	PA4147	acoR	transcriptional regulator AcoR	2.37136	0.0261247
PA14_19350	PA3461		hypothetical protein	2.0222	0.000786178
PA14_19350	PA3461		hypothetical protein	2.0222	0.000786178
PA14_19360	PA3460		GNAT family acetyltransferase	1.88488	0.0105528
PA14_20640	PA3358		hypothetical protein	1.93756	0.0160788
PA14_21660	PA3275		hypothetical protein	1.56008	0.0340879
PA14_21670	PA3274		hypothetical protein	1.75046	0.043115
PA14_21680	PA3273		hypothetical protein	1.53112	0.0278593
PA14_22400	PA3231		hypothetical protein	1.74931	0.0473186
PA14_22980	PA3190		sugar ABC transporter substrate-binding protein	1.55507	0.0360064
PA14_28220	PA2773		hypothetical protein	1.96243	0.0193208
PA14_28230	Not available		hypothetical protein	1.75878	0.00462583
PA14_28390	PA2761		hypothetical protein	1.66702	0.0255469
PA14_30910	Not available		conjugal transfer ATPase TrbE	1.52517	0.0245091
PA14_32220	PA2509	catB	muconate cycloisomerase I	1.935	0.00896027
PA14_34940	PA2292		hypothetical protein	1.90354	0.00798998
PA14_35750	Not available		tpnA repressor protein	4.89518	0.0182145
PA14_36170	PA2207		hypothetical protein	2.0047	0.00963683
PA14_36170	PA2207		hypothetical protein	2.0047	0.00963683
PA14_36370	PA2181		carboxylate-amine ligase	2.04635	0.0221928
PA14_36375	PA2180		hypothetical protein	2.50108	0.0407273
PA14_36400	Not available		hypothetical protein	1.91867	0.0423784
PA14_36410	PA2178		hypothetical protein	1.57445	0.014064
PA14_36470	PA2174		hypothetical protein	2.33824	0.000474802
PA14_36480	Not available		hypothetical protein	2.43839	7.93519e-05
PA14_36490	PA2173		hypothetical protein	2.42344	0.000108657
PA14_36500	PA2172		hypothetical protein	2.51234	0.000266952
PA14_36520	PA2171		hypothetical protein	2.71047	0.00135429
PA14_36530	PA2169		hypothetical protein	2.23823	0.00362859
PA14_36570	PA2165	glgA	glycogen synthase	1.55099	0.041465
PA14_36580	PA2164		glycosyl hydrolase	1.67855	0.010073
PA14_36590	PA2163		4-alpha-glucanotransferase	1.9574	0.00129762
PA14_36605	PA2162		maltooligosyl trehalose synthase	1.88042	0.00436702
PA14_36660	PA2158		alcohol dehydrogenase	2.38504	0.0445175
PA14_36670	PA2157		hypothetical protein	2.3949	0.0434008
PA14_36680	PA2156		hypothetical protein	2.39429	0.0403263
PA14_36740	PA2151		hypothetical protein	1.83749	0.00527586
PA14_36760	PA2150		KU domain-containing protein	2.11672	0.0118658
PA14_36770	PA2149		hypothetical protein	1.87784	0.00204652
PA14_36780	PA2148		hypothetical protein	1.90529	0.0151589
PA14_36790	Not available		hypothetical protein	1.84253	0.0232241
PA14_36810	PA2147	katE	hydroperoxidase II	1.87099	0.0296274
PA14_36820	PA2146		hypothetical protein	2.24532	0.0311286
PA14_36830	PA2145		hypothetical protein	1.8908	0.0146935
PA14_36840	PA2144	glgP	glycogen phosphorylase	1.57507	0.0209492
PA14_36870	PA2142		short-chain dehydrogenase	1.98512	0.0183621
PA14_36880	PA2141		ompetence-damaged protein	2.26618	0.0156261
PA14_36890	PA2140		metallothionein	1.89397	0.00948597
PA14_36960	PA2135		transporter	1.72887	0.014496
PA14_37340	PA2108		thiamine pyrophosphate protein	1.9825	0.0394909
PA14_38270	PA2030		hypothetical protein	2.02475	0.00710489
PA14_38270	PA2030		hypothetical protein	2.02475	0.00710489
PA14_39570	PA1929		hypothetical protein	2.78539	0.0332549
PA14_39730	PA1917		hypothetical protein	1.76131	0.0226542
PA14_40240	PA1876		ABC transporter ATP-binding protein/permease	2.23004	0.0382155
PA14_42120	PA1734		hypothetical protein	1.55199	0.000445998
PA14_42580	PA1696	pscO	translocation protein in type III secretion	1.70621	0.0328081
PA14_43480	PA1627		GntR family transcriptional regulator	1.69309	0.0410487
PA14_46180	PA1412		hypothetical protein	1.92902	0.0260198
PA14_46200	PA1411		hypothetical protein	1.98416	0.00197728
PA14_46220	PA1410		periplasmic spermidine/putrescine-binding protein	3.77775	0.00175536
PA14_46230	PA1409	aphA	acetylpolyamine aminohydrolase	2.79559	0.011533
PA14_46590	Not available		AcrB/AcrD/AcrF family protein	1.94475	0.0312211
PA14_48610	PA1214		sparagine synthase	1.52968	0.0422641
PA14_48620	PA1213		clavaminic acid synthetase	1.69128	0.0174095
PA14_49270	PA1172	napc	cytochrome c-type protein NapC	1.7147	0.00974248
PA14_51040	PA1028		oxidoreductase	1.6887	0.0368756
PA14_52900	PA0879		acyl-CoA dehydrogenase	12.2994	0.0109297
PA14_56770	PA4365		transporter	1.65925	0.00781557
PA14_65820	PA4979		acyl-CoA dehydrogenase	1.81712	0.0224595
PA14_65840	PA4980		enoyl-CoA hydratase/isomerase	2.06968	0.0381025
PA14_67260	PA5093		histidine/phenylalanine ammonia-lyase	1.62375	0.0194965
PA14_67270	PA5094		ABC transporter ATP-binding protein	1.61587	0.00232433
PA14_67280	PA5095		ABC transporter permease	1.81629	0.0189047
PA14_67300	PA5096		ABC transporter substrate-binding protein	2.10999	0.0188727
PA14_67310	PA5097		amino acid permease	2.1818	0.0354452
PA14_67320	PA5098	hutH	histidine ammonia-lyase	2.17938	0.01575
PA14_67340	PA5099		cytosine/purines uracil thiamine allantoin permease	1.89863	0.00413274
PA14_67350	PA5100	hutU	urocanate hydratase	1.96667	0.000263464
PA14_69030	PA5227		hypothetical protein	4.62265	0.000648621
PA14_71060	PA5379	sdaB	L-serine dehydratase	1.79786	0.00408699
PA14_71120	PA5385		hypothetical protein	2.59774	0.0462792
PA14_71160	PA5388		hypothetical protein	1.56764	0.000446802
PA14_71260	PA5398		FMN oxidoreductase	1.55617	0.0012932
PA14_71280	PA5399		ferredoxin	1.70557	0.000907838
PA14_71300	PA5400		electron transfer flavoprotein alpha subunit	2.00746	0.000368278
PA14_71300	PA5400		electron transfer flavoprotein alpha subunit	2.00746	0.000368278
PA14_71310	PA5401		hypothetical protein	1.63954	0.0293258
PA14_71460	PA5415	glyA1	serine hydroxymethyltransferase	2.23533	0.0381861
PA14_71470	PA5416	soxB	sarcosine oxidase beta subunit	2.78578	0.00676785
PA14_71490	PA5417	soxD	sarcosine oxidase delta subunit	2.83975	0.00551229
PA14_71500	PA5418	soxA	sarcosine oxidase alpha subunit	2.54426	0.00755644
PA14_71510	PA5419	soxG	sarcosine oxidase gamma subunit	2.39858	0.0262024
PA14_71530	PA5420	purU2	formyltetrahydrofolate deformylase	2.38387	0.00648818
PA14_71560	PA5421	fdhA	glutathione-independent formaldehyde dehydrogenase	2.04682	0.00930777
Down-regulated genes
Fold change > 1.5, P val < 0.05
Locus	PAO1 Ortholog	Gene_name	Gene description	FC	p value
PA14_06660	PA0510	nirE	uroporphyrin-III c-methyltransferase	-1.71216	0.00589559
PA14_06750	PA0519	nirS	nitrite reductase	-1.66118	0.018526
PA14_06800	PA0522		hypothetical protein	-2.22442	0.00380077
PA14_06830	PA0524	norB	nitric-oxide reductase subunit B	-2.08618	0.00170394
PA14_06840	PA0525		dinitrification protein NorD	-2.15314	0.000740851
PA14_06860	PA0526		hypothetical protein	-1.77653	0.00558248
PA14_09900	PA4175	prpL	Pvds-regulated endoprotease, lysyl class	-1.52601	0.0123863
PA14_10360	PA4141		hypothetical protein	-1.65064	5.95919e-05
PA14_13300	PA3912		hypothetical protein	-1.93713	0.0171393
PA14_17670	PA3604		LuxR family transcriptional regulator	-15.0298	0.00263071
PA14_17710	PA3600	rpmJ	50S ribosomal protein L36	-1.51629	0.000827837
PA14_20020	PA3407	hasAp	heme acquisition protein HasAp	-2.42545	0.0125393
PA14_20030	PA3406	hasD	transport protein HasD	-2.05419	0.00171685
PA14_20050	PA3404		outer membrane protein	-2.31491	0.000327915
PA14_20150	PA3396	nosL	NosL protein	-2.25598	0.0464966
PA14_20530	Not available		hypothetical protein	-2.11945	0.00316761
PA14_22340	PA3235		hypothetical protein	-3.43354	0.0172772
PA14_22350	PA3234	actP	acetate permease	-3.37249	0.0103859
PA14_22370	PA3233		hypothetical protein/TCS	-2.33343	0.0021486
PA14_22380	PA3232		DNA polymerase III subunit epsilon	-2.67152	0.00397623
PA14_23460	PA3145	orfN	group 4 glycosyl transferase	-2.52866	0.0202762
PA14_23680	PA3126	ibpA	heat-shock protein IbpA	-2.45134	0.000282704
PA14_24790	PA3038		outer membrane porin	-3.39576	0.00652279
PA14_30050	PA2634		isocitrate lyase	-1.99232	0.000894955
PA14_32830	PA2458		hypothetical protein	-1.57966	0.0348087
PA14_33270	PA2425	pvdG	protein PvdG	-1.86057	0.00390725
PA14_33280	PA2424	pvdL	peptide synthase	-2.16021	0.00541864
PA14_33510	PA2412		hypothetical protein	-1.57913	0.00697814
PA14_33520	PA2411		thioesterase	-1.69947	0.00359908
PA14_33610	PA2402		peptide synthase	-2.73801	0.00589601
PA14_33630	PA2400	pvdJ	protein PvdJ	-2.05566	7.29218e-06
PA14_33650	PA2399	pvdD	pyoverdine synthetase D	-1.75343	0.000141799
PA14_33700	PA2396	pvdF	pyoverdine synthetase F	-1.99074	0.000427625
PA14_33710	PA2395	pvdO	protein PvdO	-1.72149	0.00220833
PA14_33720	PA2394	pvdN	protein PvdN	-1.51865	0.00157916
PA14_33730	PA2393		dipeptidase	-1.57284	0.00173703
PA14_33740	PA2392	pvdP	protein PvdP	-1.82997	0.00243606
PA14_33810	PA2386	pvdA	L-ornithine N5-oxygenase	-1.79037	0.00230173
PA14_33820	PA2385	pvdQ	penicillin acylase-related protein	-1.77698	0.00171577
PA14_36280	PA2198		antibiotic biosynthesis monooxygenase	-3.45274	0.0146109
PA14_38220	PA2033		hypothetical protein	-2.02132	0.00241818
PA14_38220	PA2033		hypothetical protein	-2.02132	0.00241818
PA14_38850	PA1983	exaB	cytochrome c550	-1.98566	0.00189955
PA14_38860	PA1982	exaA	quinoprotein alcohol dehydrogenase	-1.69382	0.00319222
PA14_39720	PA1918		amino acid oxidase	-11.5253	0.000737947
PA14_42910	PA1668	dotU2	DotU2	-1.65451	0.0218614
PA14_42950	PA1665	fha2	Fha2	-1.53277	0.0134601
PA14_42960	PA1664	lip2.2	Lip2.2	-1.90064	0.0184109
PA14_42970	PA1663	sfa2	Sfa2	-1.52766	0.0200523
PA14_43850	PA1596	htpG	heat shock protein 90	-2.24713	0.00829081
PA14_47390	PA1301		transmembrane sensor	-1.60027	0.00976646
PA14_52800	PA0887	acsA	acetyl-CoA synthetase	-1.97834	0.00619153
PA14_53590	Not available		hypothetical protein	-2.03697	0.000974428
PA14_53590	Not available		hypothetical protein	-2.03697	0.000974428
PA14_53600	Not available		hypothetical protein	-1.53704	0.0174651
PA14_55740	PA4289		transporter	-1.66288	0.0438416
PA14_55750	PA4290		chemotaxis transducer	-2.88786	0.00802954
PA14_57010	PA4385	groEL	chaperonin GroEL	-1.71948	0.00106995
PA14_57020	PA4386	groES	co-chaperonin GroES	-1.52084	0.00256497
PA14_57920	PA4460		hypothetical protein	-1.81073	0.00222784
PA14_57990	PA4467		hypothetical protein	-2.34944	0.000324785
PA14_58000	PA4468	sodM	superoxide dismutase	-2.08663	0.000366452
PA14_58010	PA4469		hypothetical protein	-2.25327	0.00283652
PA14_58030	PA4470	fumC	fumarate hydratase	-2.32952	0.00175694
PA14_59220	PA0985		pyocin S5	-1.97153	0.0011277
PA14_60010	Not available		hypothetical protein	-2.14463	0.0453478
PA14_60190	PA4542	clpB	clpB protein	-1.93979	0.00895436
PA14_60480	PA4570		hypothetical protein	-1.73949	0.00295884
PA14_62940	PA4759	dapB	dihydrodipicolinate reductase	-1.98926	0.000167431
PA14_62960	PA4760	dnaJ	chaperone protein DnaJ	-1.90627	0.000168995
PA14_62970	PA4761	dnaK	molecular chaperone DnaK	-2.45831	0.0116349
PA14_62990	PA4762	grpE	heat shock protein GrpE	-2.06096	5.86373e-05
PA14_66790	PA5054	hslU	ATP-dependent protease ATP-binding subunit HslU	-1.67461	0.010879

## Sheet: Table S1C
Table S1C
Description of strains used in this study
Strain	Description	Source
SM10	E. coli donor strain for conjugation with P. aeruginosa	Richard Losick, Harvard University
Pseudomonas aeruginosa strains
PA14	P. aeruginosa WT strain	Frederick Ausubel, Harvard Medical School
PA14 ΔerdR	PA14 with deletion in PA14_17670	This study
PA14 exaA::Tn	PA14 with transposon insertion in PA14_38860	Liberati et al. (2006)
PA14 exaB::Tn	PA14 with transposon insertion in PA14_38850	Liberati et al. (2006)
PA14 exaC::Tn	PA14 with transposon insertion in PA14_38840	Liberati et al. (2006)
PA14 eraR::Tn	PA14 with transposon insertion in PA14_38900	Liberati et al. (2006)
PA14 pqqB::Tn	PA14 with transposon insertion in PA14_38820	Liberati et al. (2006)
PA14 pqqC::Tn	PA14 with transposon insertion in PA14_38800	Liberati et al. (2006)
PA14 pqqE::Tn	PA14 with transposon insertion in PA14_38780	Liberati et al. (2006)
PA14 pqqF::Tn	PA14 with transposon insertion in PA14_39010	Liberati et al. (2006)
PA14 _38950::Tn	PA14 with transposon insertion in PA14_38950	Liberati et al. (2006)
PA14_38990::Tn	PA14 with transposon insertion in PA14_38990	Liberati et al. (2006)
PA14 phoB::Tn	PA14 with transposon insertion in PA14_70750	Liberati et al. (2006)
PA14 Paa3-gfp	PA14 with promoter of cox/aa3 operon driving gfp expression.	This study	Plasmid source: Jo et al. (2020)
erdR Paa3-gfp	ΔerdR with promoter of cox/aa3 operon driving gfp expression.	This study	Plasmid source: Jo et al. (2020)
PA14 PrhlA-gfp	PA14 with promoter of gfp driving gfp expression.	This study	Plasmid source: Feltner et al., (2016)
erdR PrhlA-gfp	ΔerdR with promoter of gfp driving gfp expression.	This study	Plasmid source: Feltner et al., (2016)
rhlR PrhlA-gfp	ΔrhlR with promoter of gfp driving gfp expression.	This study	Plasmid source: Feltner et al., (2016)
Cryptococcus neoformans strains
H99	C. neoformans WT strain	Laboratory stock, Kaustuv Sanyal's Lab, JNCASR, BAngalore
H99 -gfp	H99 taged with gfp	Laboratory stock, Joseph Heitman, Duke University Medical Center

## Sheet: Table S1D
Table S1D
PRIMERS used in the study
Primer	Target gene	Sequence
For qRT-PCR
PA14_rpoD F	rpoD	GGGCGAAGAAGGAAATGGTC
PA14_rpoD R		CAGGTGGCGTAGGTAGAGAA
PA14_22350 F	actP	GACTTCAAGGACGCCACCG
PA14_22350 R		CACCGCCGAGATGAAGCC
PA14_38825 F	pqqA	TGTGGACCAAGCCCAGCT
PA14_38825 R		TCAGCGGTTGGCGAAGTAG
PA14_38850 F	exaB	TACGCCAAGCACGACCTCG
PA14_38850 R		CTCCTTGAACCATTCGTCGC
PA14_38860 F	exaA	ACGACAGCCTCTACACCTC
PA14_38860 R		ATAGAAGAAGCCGTTGCGGTC
PA14_38880 F	PA14_38880	GCCTACCTGGAGTTCGCCC
PA14_38880 R		GCAGGTCGGCATCTTCCAG
PA14_38920 F	PA14_38920	TCGACAACGACAATGGACAGGA
PA14_38920 R		GCGGGAATAGAGGAAATCGAACC
For erdR deletion
PA14_17670 BF	For left flank	AAAGAATTCGCCTGGGCCGATGCTCA
PA14_17670 BR		AAAGGATCCTGACATGTCCTAGTTTGTTCGGC
PA14_17670 EF	For right flank	AAAGGATCCAGAGACGGCTTAACGCTTTTTT
PA14_17670 ER		AAAAAGCTTCGAACTGCTTTCCGGCAAG
For rhlA deletion
PA14_19100 BF	For left flank	AAAGAATTCTTCTCCAATACCACCAACCT
PA14_19100 BR		AAAAAGCTTGCATCTCACACCTCCCAAA
PA14_19100 EF	For right flank	AAAAAGCTTTGAACCCTTGACCTGCGAA
PA14_19100 ER		AAAGGATCCCGTTGAACTTGGGGTGTAC
For erdR complementation
FP		AAAAGAATTCTTCCTCGAAGACCAGTGCCA
RP		AAAAAAGCTTGGTTCTCATCGATTCGGAAG

## Sheet: Table S1E
Table S1E
Plasmids used in the study
plasmids	Description	Antibiotics	Source
pEXG2	Suicide vector used for generation for markerless deletion strain in Pseudomonas aeruginosa	Ampicillin	Arne Rietsch , Case Western Reserve University
pLD2958	Paa3-gfp fusion (RpoS activity)	Gentamicin	Lars P. Dietrich, University of Columbia
pT322	pUCP18+mCherry	Carbenicillin	Pradeep Singh, University of Washington
pCTX-1	For gene complementation in P. aeruginosa	Tetracycline	Richard Losick, Harvard University
pJF101	PrhlA-gfp fusion	Gentamicin	Peter Greenberg, University of Washington
